# Supplementary material for: Genomic Stability of Aggregatibacter actinomycetemcomitans during Persistent Oral Infection in Human
Source: PLoS One. 2013 Jun 18;8(6):e66472. doi: 10.1371/journal.pone.0066472 (PMC3688926; doi:10.1371/journal.pone.0066472)
Supplement: Table S1 — Genomic islands of the paired strains. (XLSX) [file pone.0066472.s005.xlsx]

## Sheet: Island coordinates
GenomeID	SequenceID	Island Start	Island Stop
SCC393	contig00012	744	9242
SCC393	contig00033	110	6264
SCC393	contig00036	15687	23823
SCC393	contig00037	41590	81620
SCC393	contig00048	291	5660
SCC393	contig00077	298	5565
SCC393	contig00098	28465	34084
SCC393	contig00172	23	9743
SCC393	contig00180	7221	12923
SCC393	contig00183	6938	23425
SCC393	contig00185	130	7110
SCC393	contig00199	14281	19358
SCC393	contig00203	2860	9091
SCC393	contig00223	14403	21573
SCC393	contig00273	4	5723
SCC393	contig00292	9278	24007
SCC1398	contig00006	7687	17101
SCC1398	contig00025	7295	31207
SCC1398	contig00028	65406	78154
SCC1398	contig00030	134	7040
SCC1398	contig00033	13023	21703
SCC1398	contig00033	51557	59863
SCC1398	contig00042	193	5329
SCC1398	contig00094	28519	34141
SCC1398	contig00097	42947	49839
SCC1398	contig00102	64	5110
SCC1398	contig00103	11595	18997
SCC2302	contig00009	40559	46358
SCC2302	contig00009	154883	165791
SCC2302	contig00012	39477	46464
SCC2302	contig00105	110524	119769
SCC2302	contig00106	20962	26004
SCC2302	contig00107	57253	64319
SCC2302	contig00110	29467	35892
SCC2302	contig00110	65453	71236
SCC2302	contig00110	160223	165771
SCC2302	contig00114	7345	28078
SCC2302	contig00124	79693	85919
I23C	contig00125	7310	13042
I23C	contig00144	457	7300
I23C	contig00154	43	5318
I23C	contig00245	2082	7763
I23C	contig00524	117	6778

## Sheet: Island genes
GenomeID	SequenceID	Island Start	Island Stop	Gene ID	Gene Start	Gene Stop	Gene Length (bp)	Protein Length (aa)	Product	%GC	Dinucleotide bias value	Trinucleotide bias value
SCC393	contig00012	744	9242	SCC393_0169	1301	744	558	185 aa	hypothetical protein	44	143	385
SCC393	contig00012	744	9242	SCC393_0170	1509	1306	204	67 aa	hypothetical protein	44	236	626
SCC393	contig00012	744	9242	SCC393_0171	1838	1506	333	110 aa	hypothetical protein	39	223	467
SCC393	contig00012	744	9242	SCC393_0172	2565	1831	735	244 aa	hypothetical protein	45	96	343
SCC393	contig00012	744	9242	SCC393_0173	2587	2775	189	62 aa	hypothetical protein	40	181	592
SCC393	contig00012	744	9242	SCC393_0174	3281	2979	303	100 aa	hypothetical protein	46	91	579
SCC393	contig00012	744	9242	SCC393_0175	4110	3607	504	167 aa	hypothetical protein	39	154	470
SCC393	contig00012	744	9242	SCC393_0176	5335	4184	1152	383 aa	putative anti-repressor protein	44	131	364
SCC393	contig00012	744	9242	SCC393_0177	5741	5367	375	124 aa	hypothetical protein	51	137	500
SCC393	contig00012	744	9242	SCC393_0178	5963	5751	213	70 aa	hypothetical protein	48	171	686
SCC393	contig00012	744	9242	SCC393_0179	6298	5960	339	112 aa	hypothetical protein	43	134	529
SCC393	contig00012	744	9242	SCC393_0180	6562	6314	249	82 aa	hypothetical protein	48	209	585
SCC393	contig00012	744	9242	SCC393_0181	6782	6573	210	69 aa	transcriptional regulator, AlpA family	44	154	536
SCC393	contig00012	744	9242	SCC393_0182	7236	6967	270	89 aa	hypothetical protein	35	129	512
SCC393	contig00012	744	9242	SCC393_0183	7669	7223	447	148 aa	hypothetical protein	36	188	498
SCC393	contig00012	744	9242	SCC393_0184	7803	7681	123	40 aa	hypothetical protein	25	256	547
SCC393	contig00012	744	9242	SCC393_0185	7939	7826	114	37 aa	hypothetical protein	36	196	803
SCC393	contig00012	744	9242	SCC393_0186	9242	7986	1257	418 aa	integrase	45	153	363
SCC393	contig00033	110	6264	SCC393_0348	110	223	114	37 aa	hypothetical protein	41	213	785
SCC393	contig00033	110	6264	SCC393_0349	424	651	228	75 aa	hypothetical protein	45	244	652
SCC393	contig00033	110	6264	SCC393_0350	956	831	126	41 aa	hypothetical protein	27	228	669
SCC393	contig00033	110	6264	SCC393_0351	999	1838	840	279 aa	transcriptional regulator	42	98	290
SCC393	contig00033	110	6264	SCC393_0352	3431	1875	1557	518 aa	myo-inositol catabolism protein	49	80	291
SCC393	contig00033	110	6264	SCC393_0353	4094	5893	1800	599 aa	probable malonic semialdehyde oxidative decarboxylase	50	88	296
SCC393	contig00033	110	6264	SCC393_0354	6145	6264	120	39 aa	hypothetical protein	44	245	771
SCC393	contig00036	15687	23823	SCC393_0401	15842	15687	156	51 aa	crispr-associated protein Cas2	44	141	649
SCC393	contig00036	15687	23823	SCC393_0402	16909	16166	744	247 aa	hypothetical protein	35	198	639
SCC393	contig00036	15687	23823	SCC393_0403	17586	16936	651	216 aa	CRISPR-associated protein Cas4	58	159	486
SCC393	contig00036	15687	23823	SCC393_0404	18342	17731	612	203 aa	crispr-associated protein, Csd2 family	55	132	587
SCC393	contig00036	15687	23823	SCC393_0405	18596	18372	225	74 aa	CRISPR-associated protein, Csd2 family	49	184	676
SCC393	contig00036	15687	23823	SCC393_0406	19805	18609	1197	398 aa	CRISPR-associated protein, Csd1 family	57	155	485
SCC393	contig00036	15687	23823	SCC393_0407	20386	19829	558	185 aa	crispr-associated protein, Csd1 family	54	180	401
SCC393	contig00036	15687	23823	SCC393_0408	21057	20383	675	224 aa	CRISPR-associated protein Cas5, Dvulg subtype	56	209	571
SCC393	contig00036	15687	23823	SCC393_0409	23823	21172	2652	883 aa	putative type III restriction enzyme	49	103	244
SCC393	contig00037	41590	81620	SCC393_0465	41590	42087	498	165 aa	paar repeat-containing protein	36	129	606
SCC393	contig00037	41590	81620	SCC393_0466	42078	42518	441	146 aa	hypothetical protein	31	319	623
SCC393	contig00037	41590	81620	SCC393_0467	42959	43081	123	40 aa	hypothetical protein	20	463	691
SCC393	contig00037	41590	81620	SCC393_0468	43678	43214	465	154 aa	excinuclease ABC subunit B	56	120	523
SCC393	contig00037	41590	81620	SCC393_0469	44211	43861	351	116 aa	phage-related putative DNA-binding protein	42	145	489
SCC393	contig00037	41590	81620	SCC393_0470	44685	44215	471	156 aa	putative phage regluatory protein	42	145	485
SCC393	contig00037	41590	81620	SCC393_0471	45258	44764	495	164 aa	modification methylase Bsp6I-like protein	42	184	487
SCC393	contig00037	41590	81620	SCC393_0472	45626	45267	360	119 aa	hypothetical protein	39	116	550
SCC393	contig00037	41590	81620	SCC393_0473	45913	45641	273	90 aa	hypothetical protein	34	257	530
SCC393	contig00037	41590	81620	SCC393_0474	46229	45903	327	108 aa	hypothetical protein	38	171	461
SCC393	contig00037	41590	81620	SCC393_0475	46702	46226	477	158 aa	hypothetical protein	41	146	500
SCC393	contig00037	41590	81620	SCC393_0476	47076	46705	372	123 aa	hypothetical protein	41	204	399
SCC393	contig00037	41590	81620	SCC393_0477	47242	47078	165	54 aa	hypothetical protein	41	243	613
SCC393	contig00037	41590	81620	SCC393_0478	47443	47252	192	63 aa	hypothetical protein	52	247	599
SCC393	contig00037	41590	81620	SCC393_0479	47627	47511	117	38 aa	hypothetical protein	39	203	551
SCC393	contig00037	41590	81620	SCC393_0480	48200	47679	522	173 aa	phage host-nuclease inhibitor protein Gam	52	116	395
SCC393	contig00037	41590	81620	SCC393_0481	48408	48214	195	64 aa	hypothetical protein	51	184	627
SCC393	contig00037	41590	81620	SCC393_0482	49735	48557	1179	392 aa	ExeA protein	51	94	364
SCC393	contig00037	41590	81620	SCC393_0483	51520	49748	1773	590 aa	putative phage associated protein	53	126	342
SCC393	contig00037	41590	81620	SCC393_0484	51828	51532	297	98 aa	putative phage associated protein	48	241	528
SCC393	contig00037	41590	81620	SCC393_0485	52474	51899	576	191 aa	putative phage associated protein	40	146	410
SCC393	contig00037	41590	81620	SCC393_0486	52791	52486	306	101 aa	putative phage-related DNA-binding protein	44	132	414
SCC393	contig00037	41590	81620	SCC393_0487	52979	52803	177	58 aa	hypothetical protein	49	168	593
SCC393	contig00037	41590	81620	SCC393_0488	53415	53056	360	119 aa	hypothetical protein	40	200	576
SCC393	contig00037	41590	81620	SCC393_0489	53662	53426	237	78 aa	putative phage associated protein	49	208	624
SCC393	contig00037	41590	81620	SCC393_0490	53715	53948	234	77 aa	hypothetical protein	45	140	548
SCC393	contig00037	41590	81620	SCC393_0491	54146	54505	360	119 aa	transcriptional regulator	38	142	442
SCC393	contig00037	41590	81620	SCC393_0492	54532	55152	621	206 aa	hypothetical protein	36	183	477
SCC393	contig00037	41590	81620	SCC393_0493	55202	55450	249	82 aa	hypothetical protein	44	115	411
SCC393	contig00037	41590	81620	SCC393_0494	55829	55452	378	125 aa	hypothetical protein	46	114	336
SCC393	contig00037	41590	81620	SCC393_0495	56094	55831	264	87 aa	gene 66 protein	46	242	670
SCC393	contig00037	41590	81620	SCC393_0496	56334	56702	369	122 aa	putative phage-related membrane protein	50	144	403
SCC393	contig00037	41590	81620	SCC393_0497	56789	57346	558	185 aa	transglycosylase	55	95	414
SCC393	contig00037	41590	81620	SCC393_0498	57337	57783	447	148 aa	hypothetical protein	50	136	449
SCC393	contig00037	41590	81620	SCC393_0499	57880	58152	273	90 aa	hypothetical protein	44	150	670
SCC393	contig00037	41590	81620	SCC393_0500	58274	58537	264	87 aa	hypothetical protein	53	138	500
SCC393	contig00037	41590	81620	SCC393_0501	58546	59085	540	179 aa	bacteriophage Mu GP27-like protein	49	130	429
SCC393	contig00037	41590	81620	SCC393_0502	59082	60116	1035	344 aa	bacteriophage Mu GP28-like protein	51	97	293
SCC393	contig00037	41590	81620	SCC393_0503	60113	60694	582	193 aa	bacteriophage Mu GP28-like protein	54	164	434
SCC393	contig00037	41590	81620	SCC393_0504	60796	61422	627	208 aa	portal protein	53	144	436
SCC393	contig00037	41590	81620	SCC393_0505	61461	62198	738	245 aa	portal protein	52	96	365
SCC393	contig00037	41590	81620	SCC393_0506	62191	63444	1254	417 aa	bacteriophage Mu GP30-like protein	51	123	264
SCC393	contig00037	41590	81620	SCC393_0507	63547	64038	492	163 aa	bacteriophage Mu G-like protein	52	113	385
SCC393	contig00037	41590	81620	SCC393_0508	64310	64176	135	44 aa	hypothetical protein	46	230	679
SCC393	contig00037	41590	81620	SCC393_0509	64354	64956	603	200 aa	protease	52	227	319
SCC393	contig00037	41590	81620	SCC393_0510	64974	65288	315	104 aa	scaffolding protein	51	159	530
SCC393	contig00037	41590	81620	SCC393_0511	65285	65404	120	39 aa	hypothetical protein	51	183	778
SCC393	contig00037	41590	81620	SCC393_0512	65427	65648	222	73 aa	hypothetical protein	56	144	627
SCC393	contig00037	41590	81620	SCC393_0513	65712	66635	924	307 aa	capsid protein	49	100	281
SCC393	contig00037	41590	81620	SCC393_0514	66645	67157	513	170 aa	mu-like prophage Flumu protein gp36	53	99	380
SCC393	contig00037	41590	81620	SCC393_0515	67157	67603	447	148 aa	hypothetical protein	49	109	335
SCC393	contig00037	41590	81620	SCC393_0516	67600	67872	273	90 aa	hypothetical protein	51	155	479
SCC393	contig00037	41590	81620	SCC393_0517	67873	68619	747	248 aa	hypothetical protein	47	100	368
SCC393	contig00037	41590	81620	SCC393_0518	68666	69031	366	121 aa	hypothetical protein	42	131	438
SCC393	contig00037	41590	81620	SCC393_0519	69063	69275	213	70 aa	hypothetical protein	47	150	577
SCC393	contig00037	41590	81620	SCC393_0520	69513	69298	216	71 aa	hypothetical protein	48	223	586
SCC393	contig00037	41590	81620	SCC393_0521	69528	71771	2244	747 aa	tail length tape measure protein	48	114	228
SCC393	contig00037	41590	81620	SCC393_0522	71753	72169	417	138 aa	tail length tape measure protein	44	152	430
SCC393	contig00037	41590	81620	SCC393_0523	72145	72822	678	225 aa	tail length tape measure protein	53	123	401
SCC393	contig00037	41590	81620	SCC393_0524	72834	73832	999	332 aa	hypothetical protein	47	174	407
SCC393	contig00037	41590	81620	SCC393_0525	73835	74170	336	111 aa	hypothetical protein	37	230	547
SCC393	contig00037	41590	81620	SCC393_0526	74252	74368	117	38 aa	hypothetical protein	44	225	734
SCC393	contig00037	41590	81620	SCC393_0527	74479	74799	321	106 aa	hypothetical protein	49	153	494
SCC393	contig00037	41590	81620	SCC393_0528	74805	76496	1692	563 aa	hypothetical protein	46	99	278
SCC393	contig00037	41590	81620	SCC393_0529	76520	77326	807	268 aa	conserved tail assembly protein	47	81	303
SCC393	contig00037	41590	81620	SCC393_0530	77341	77805	465	154 aa	conserved tail assembly protein	45	124	476
SCC393	contig00037	41590	81620	SCC393_0531	77805	78278	474	157 aa	conserved tail assembly protein	48	109	392
SCC393	contig00037	41590	81620	SCC393_0532	78391	80598	2208	735 aa	conserved tail assembly protein	43	107	243
SCC393	contig00037	41590	81620	SCC393_0533	80772	81620	849	282 aa	hypothetical protein	37	130	377
SCC393	contig00048	291	5660	SCC393_0701	941	291	651	216 aa	hypothetical protein	38	173	392
SCC393	contig00048	291	5660	SCC393_0702	1291	1154	138	45 aa	hypothetical protein	35	170	743
SCC393	contig00048	291	5660	SCC393_0703	2087	1350	738	245 aa	putative phage repressor	42	103	324
SCC393	contig00048	291	5660	SCC393_0704	2389	2637	249	82 aa	hypothetical protein	43	241	372
SCC393	contig00048	291	5660	SCC393_0705	2647	2772	126	41 aa	hypothetical protein	46	264	636
SCC393	contig00048	291	5660	SCC393_0706	2822	3025	204	67 aa	hypothetical protein	48	211	567
SCC393	contig00048	291	5660	SCC393_0707	3088	3390	303	100 aa	hypothetical protein	46	137	373
SCC393	contig00048	291	5660	SCC393_0708	3489	4358	870	289 aa	phage replication protein	47	109	309
SCC393	contig00048	291	5660	SCC393_0709	4355	4546	192	63 aa	putative phage gene	49	218	591
SCC393	contig00048	291	5660	SCC393_0710	4534	4866	333	110 aa	bacteriophage replication A	53	133	498
SCC393	contig00048	291	5660	SCC393_0711	4901	5143	243	80 aa	hypothetical protein	47	131	630
SCC393	contig00048	291	5660	SCC393_0712	5232	5660	429	142 aa	hemagglutinin associated protein	47	151	433
SCC393	contig00077	298	5565	SCC393_1088	732	298	435	144 aa	tetratricopeptide TPR_2	24	285	663
SCC393	contig00077	298	5565	SCC393_1089	1196	939	258	85 aa	hypothetical protein	27	371	713
SCC393	contig00077	298	5565	SCC393_1090	1532	1248	285	94 aa	putative ABC transporter	27	389	692
SCC393	contig00077	298	5565	SCC393_1091	2216	1674	543	180 aa	putative ABC transporter	33	206	612
SCC393	contig00077	298	5565	SCC393_1092	2808	2506	303	100 aa	ABC transporter	27	337	668
SCC393	contig00077	298	5565	SCC393_1093	3123	2926	198	65 aa	ABC transporter	31	315	723
SCC393	contig00077	298	5565	SCC393_1094	3786	3247	540	179 aa	dTDP-4-keto-6-deoxy-D-glucose 3,5-epimerase	37	107	529
SCC393	contig00077	298	5565	SCC393_1095	3959	3789	171	56 aa	dTDP-4-keto-L-rhamnose reductase	40	191	656
SCC393	contig00077	298	5565	SCC393_1096	4414	3953	462	153 aa	dTDP-4-keto-L-rhamnose reductase	43	124	397
SCC393	contig00077	298	5565	SCC393_1097	4665	4504	162	53 aa	dTDP-4-keto-L-rhamnose reductase	40	181	590
SCC393	contig00077	298	5565	SCC393_1098	5565	4666	900	299 aa	glucose-1-phosphate thymidylyltransferase	41	118	382
SCC393	contig00098	28465	34084	SCC393_1494	28872	28465	408	135 aa	tripartite ATP-independent periplasmic transporter DctQ component	39	221	585
SCC393	contig00098	28465	34084	SCC393_1495	29177	29341	165	54 aa	hypothetical protein	35	283	626
SCC393	contig00098	28465	34084	SCC393_1496	29356	29970	615	204 aa	DctP protein	40	148	524
SCC393	contig00098	28465	34084	SCC393_1497	29970	30164	195	64 aa	DctP protein	34	259	565
SCC393	contig00098	28465	34084	SCC393_1498	30179	31162	984	327 aa	mannonate dehydratase	40	126	407
SCC393	contig00098	28465	34084	SCC393_1499	31174	32019	846	281 aa	D-mannonate oxidoreductase	37	111	467
SCC393	contig00098	28465	34084	SCC393_1500	32031	33434	1404	467 aa	uronate isomerase	37	102	418
SCC393	contig00098	28465	34084	SCC393_1501	33443	34084	642	213 aa	keto-hydroxyglutarate-aldolase/keto-deoxy-phosphogluconate aldolase	48	80	319
SCC393	contig00172	23	9743	SCC393_1793	853	23	831	276 aa	RhuM-like protein	45	142	273
SCC393	contig00172	23	9743	SCC393_1794	1056	820	237	78 aa	virulence protein	46	140	447
SCC393	contig00172	23	9743	SCC393_1795	1153	1338	186	61 aa	hypothetical protein	53	199	771
SCC393	contig00172	23	9743	SCC393_1796	2959	1370	1590	529 aa	putative type III DNA modification methylase	46	84	271
SCC393	contig00172	23	9743	SCC393_1797	3242	2931	312	103 aa	hypothetical protein	32	231	540
SCC393	contig00172	23	9743	SCC393_1798	3327	3536	210	69 aa	hypothetical protein	31	226	507
SCC393	contig00172	23	9743	SCC393_1799	3870	3616	255	84 aa	hypothetical protein	32	357	646
SCC393	contig00172	23	9743	SCC393_1800	4193	3867	327	108 aa	hypothetical protein	33	189	612
SCC393	contig00172	23	9743	SCC393_1801	6423	4441	1983	660 aa	putative DEAD/DEAH box helicase	52	142	474
SCC393	contig00172	23	9743	SCC393_1802	7265	6435	831	276 aa	putative DEAD/DEAH box helicase	50	115	378
SCC393	contig00172	23	9743	SCC393_1803	9278	7491	1788	595 aa	CRISPR-associated helicase Cas3 domain protein	58	129	618
SCC393	contig00172	23	9743	SCC393_1804	9743	9309	435	144 aa	CRISPR-associated helicase Cas3 domain protein	58	144	490
SCC393	contig00180	7221	12923	SCC393_1877	8639	7221	1419	472 aa	putative glycosyltransferase	44	79	227
SCC393	contig00180	7221	12923	SCC393_1878	9549	8602	948	315 aa	putative glycosyltransferase	43	116	350
SCC393	contig00180	7221	12923	SCC393_1879	9884	9546	339	112 aa	hypothetical protein	26	416	848
SCC393	contig00180	7221	12923	SCC393_1880	11669	10080	1590	529 aa	glycosyl transferase family	26	219	625
SCC393	contig00180	7221	12923	SCC393_1881	11790	11954	165	54 aa	hypothetical protein	25	508	1083
SCC393	contig00180	7221	12923	SCC393_1882	12580	12224	357	118 aa	Glycosyltransferase	27	364	624
SCC393	contig00180	7221	12923	SCC393_1883	12741	12610	132	43 aa	hypothetical protein	24	456	798
SCC393	contig00180	7221	12923	SCC393_1884	12923	12798	126	41 aa	hypothetical protein	20	408	721
SCC393	contig00183	6938	23425	SCC393_1938	6938	7903	966	321 aa	CRISPR-associated Cas1 family protein	43	73	321
SCC393	contig00183	6938	23425	SCC393_1939	7900	10044	2145	714 aa	helicase	42	69	302
SCC393	contig00183	6938	23425	SCC393_1940	10164	11186	1023	340 aa	helicase	43	102	374
SCC393	contig00183	6938	23425	SCC393_1941	11795	11232	564	187 aa	Csy4 family CRISPR-associated protein	43	129	360
SCC393	contig00183	6938	23425	SCC393_1942	12546	11920	627	208 aa	CRISPR-associated protein	43	79	320
SCC393	contig00183	6938	23425	SCC393_1943	12806	12564	243	80 aa	CRISPR-associated Csy3 family protein	34	221	632
SCC393	contig00183	6938	23425	SCC393_1944	13764	12769	996	331 aa	CRISPR-associated Csy2 family protein	41	103	266
SCC393	contig00183	6938	23425	SCC393_1945	14112	13774	339	112 aa	CRISPR-associated Csy1 family protein	39	165	442
SCC393	contig00183	6938	23425	SCC393_1946	14285	14103	183	60 aa	CRISPR-associated Csy1 family protein	34	171	674
SCC393	contig00183	6938	23425	SCC393_1947	15118	14600	519	172 aa	CRISPR-associated Csy1 family protein	36	141	528
SCC393	contig00183	6938	23425	SCC393_1948	15436	15552	117	38 aa	hypothetical protein	42	190	905
SCC393	contig00183	6938	23425	SCC393_1949	15858	17366	1509	502 aa	methylmalonate-semialdehyde dehydrogenase	46	67	259
SCC393	contig00183	6938	23425	SCC393_1950	17457	17627	171	56 aa	aldehyde-alcohol dehydrogenase 2	46	132	614
SCC393	contig00183	6938	23425	SCC393_1951	17656	17835	180	59 aa	oxidoreductase domain-containing protein	47	154	580
SCC393	contig00183	6938	23425	SCC393_1952	17871	18593	723	240 aa	oxidoreductase domain-containing protein	45	73	312
SCC393	contig00183	6938	23425	SCC393_1953	18895	19833	939	312 aa	ABC transporter, periplasmic sugar-binding protein	42	116	322
SCC393	contig00183	6938	23425	SCC393_1954	19917	20195	279	92 aa	ABC transporter, periplasmic sugar-binding protein	38	185	421
SCC393	contig00183	6938	23425	SCC393_1955	20192	20848	657	218 aa	monosaccharide-transporting ATPase	44	78	330
SCC393	contig00183	6938	23425	SCC393_1956	20917	22422	1506	501 aa	sugar ABC transporter, ATP-binding protein	43	94	270
SCC393	contig00183	6938	23425	SCC393_1957	22472	23425	954	317 aa	monosaccharide-transporting ATPase	45	100	317
SCC393	contig00185	130	7110	SCC393_1976	130	396	267	88 aa	hypothetical protein	32	284	763
SCC393	contig00185	130	7110	SCC393_1977	710	393	318	105 aa	hypothetical protein	37	164	554
SCC393	contig00185	130	7110	SCC393_1978	997	719	279	92 aa	hypothetical protein	28	297	676
SCC393	contig00185	130	7110	SCC393_1979	1064	1468	405	134 aa	phage protein	37	150	504
SCC393	contig00185	130	7110	SCC393_1980	1543	1764	222	73 aa	hypothetical protein	36	161	552
SCC393	contig00185	130	7110	SCC393_1981	1764	2207	444	147 aa	phage protein	35	141	676
SCC393	contig00185	130	7110	SCC393_1982	2228	2557	330	109 aa	helix-destabilizing protein	39	124	464
SCC393	contig00185	130	7110	SCC393_1983	2783	2664	120	39 aa	hypothetical protein	26	359	693
SCC393	contig00185	130	7110	SCC393_1984	2768	3013	246	81 aa	hypothetical protein	38	190	680
SCC393	contig00185	130	7110	SCC393_1985	3100	3255	156	51 aa	hypothetical protein	48	223	660
SCC393	contig00185	130	7110	SCC393_1986	3338	4531	1194	397 aa	hypothetical protein	39	105	550
SCC393	contig00185	130	7110	SCC393_1987	4634	4843	210	69 aa	putative phage-related membrane protein	35	212	657
SCC393	contig00185	130	7110	SCC393_1988	4851	5030	180	59 aa	putative phage-related membrane protein	39	146	808
SCC393	contig00185	130	7110	SCC393_1989	5125	5661	537	178 aa	putative phage-related membrane protein	35	103	464
SCC393	contig00185	130	7110	SCC393_1990	5721	5978	258	85 aa	putative phage-related membrane protein	33	180	694
SCC393	contig00185	130	7110	SCC393_1991	5962	7110	1149	382 aa	putative phage-related secreted protein	37	69	463
SCC393	contig00199	14281	19358	SCC393_2234	15147	14281	867	288 aa	hypothetical protein	46	97	357
SCC393	contig00199	14281	19358	SCC393_2235	15857	15147	711	236 aa	hypothetical protein	46	74	494
SCC393	contig00199	14281	19358	SCC393_2236	16795	15836	960	319 aa	hypothetical protein	54	156	644
SCC393	contig00199	14281	19358	SCC393_2237	17959	16823	1137	378 aa	hypothetical protein	50	110	407
SCC393	contig00199	14281	19358	SCC393_2238	19358	17952	1407	468 aa	FHA domain protein	43	123	319
SCC393	contig00203	2860	9091	SCC393_2270	7998	2860	5139	1712 aa	extracellular matrix protein adhesin A	45	95	211
SCC393	contig00203	2860	9091	SCC393_2271	8564	8223	342	113 aa	extracellular matrix protein adhesin A	45	236	601
SCC393	contig00203	2860	9091	SCC393_2272	9091	8975	117	38 aa	hypothetical protein	25	188	705
SCC393	contig00223	14403	21573	SCC393_2469	14403	15161	759	252 aa	CRISPR-associated helicase Cas3	48	97	387
SCC393	contig00223	14403	21573	SCC393_2470	15248	15946	699	232 aa	CRISPR-associated helicase Cas3	52	124	460
SCC393	contig00223	14403	21573	SCC393_2471	15960	16250	291	96 aa	CRISPR-associated helicase Cas3	50	138	587
SCC393	contig00223	14403	21573	SCC393_2472	16265	16696	432	143 aa	CRISPR-associated helicase Cas3	49	140	472
SCC393	contig00223	14403	21573	SCC393_2473	16696	17022	327	108 aa	CRISPR-associated helicase Cas3	47	173	453
SCC393	contig00223	14403	21573	SCC393_2474	17031	17699	669	222 aa	CRISPR-associated Cas5 family protein	49	86	440
SCC393	contig00223	14403	21573	SCC393_2475	17806	18150	345	114 aa	CRISPR-associated Csd1 family protein	39	185	471
SCC393	contig00223	14403	21573	SCC393_2476	18261	19457	1197	398 aa	CRISPR-associated RAMP Csd1 family protein	44	85	358
SCC393	contig00223	14403	21573	SCC393_2477	19444	19836	393	130 aa	CRISPR-associated RAMP Csd1 family protein	50	169	548
SCC393	contig00223	14403	21573	SCC393_2478	19974	20750	777	258 aa	CRISPR-associated Csd2 family protein	52	122	486
SCC393	contig00223	14403	21573	SCC393_2479	20926	21573	648	215 aa	CRISPR-associated protein Cas4	58	145	514
SCC393	contig00273	4	5723	SCC393_2713	153	4	150	49 aa	hypothetical protein	48	170	680
SCC393	contig00273	4	5723	SCC393_2714	279	1652	1374	457 aa	putative FHA domain protein	44	115	215
SCC393	contig00273	4	5723	SCC393_2715	1642	2175	534	177 aa	hypothetical protein	45	116	351
SCC393	contig00273	4	5723	SCC393_2716	2290	4731	2442	813 aa	hypothetical protein	45	72	198
SCC393	contig00273	4	5723	SCC393_2717	4739	5017	279	92 aa	hypothetical protein	34	171	471
SCC393	contig00273	4	5723	SCC393_2718	4992	5723	732	243 aa	hypothetical protein	43	78	325
SCC393	contig00292	9278	24007	SCC393_2784	9685	9278	408	135 aa	conserved putative lipoprotein	48	106	336
SCC393	contig00292	9278	24007	SCC393_2785	10776	9694	1083	360 aa	conserved putative exported protein	46	97	297
SCC393	contig00292	9278	24007	SCC393_2786	11080	10814	267	88 aa	conserved putative exported protein	42	87	636
SCC393	contig00292	9278	24007	SCC393_2787	11933	11091	843	280 aa	hypothetical protein	47	124	333
SCC393	contig00292	9278	24007	SCC393_2788	12582	11950	633	210 aa	conserved putative exported protein	45	122	389
SCC393	contig00292	9278	24007	SCC393_2789	12965	12594	372	123 aa	conserved putative membrane protein	42	200	456
SCC393	contig00292	9278	24007	SCC393_2790	13391	12984	408	135 aa	conserved putative membrane protein	42	153	447
SCC393	contig00292	9278	24007	SCC393_2791	13647	13408	240	79 aa	hypothetical protein	44	110	561
SCC393	contig00292	9278	24007	SCC393_2792	13970	13647	324	107 aa	conserved putative exported protein	45	160	537
SCC393	contig00292	9278	24007	SCC393_2793	14318	14205	114	37 aa	hypothetical protein	27	354	691
SCC393	contig00292	9278	24007	SCC393_2794	14581	14721	141	46 aa	hypothetical protein	36	263	617
SCC393	contig00292	9278	24007	SCC393_2795	15019	15780	762	253 aa	hypothetical protein	34	205	551
SCC393	contig00292	9278	24007	SCC393_2796	16051	16197	147	48 aa	conserved putative antirestriction protein	42	331	535
SCC393	contig00292	9278	24007	SCC393_2797	16914	16387	528	175 aa	cytolethal distending toxin protein C	39	173	550
SCC393	contig00292	9278	24007	SCC393_2798	17808	16957	852	283 aa	cytolethal distending toxin protein B	41	128	535
SCC393	contig00292	9278	24007	SCC393_2799	18491	17823	669	222 aa	cytolethal distending toxin protein A	39	199	633
SCC393	contig00292	9278	24007	SCC393_2800	18695	18540	156	51 aa	hypothetical protein	23	303	661
SCC393	contig00292	9278	24007	SCC393_2801	18971	18705	267	88 aa	putative virulence protein	40	177	581
SCC393	contig00292	9278	24007	SCC393_2802	19399	19055	345	114 aa	transcriptional modulator of MazE/toxin, MazF	41	152	410
SCC393	contig00292	9278	24007	SCC393_2803	19655	19494	162	53 aa	hypothetical protein	39	218	631
SCC393	contig00292	9278	24007	SCC393_2804	20230	20117	114	37 aa	hypothetical protein	42	477	1028
SCC393	contig00292	9278	24007	SCC393_2805	20402	20223	180	59 aa	hypothetical protein	36	155	634
SCC393	contig00292	9278	24007	SCC393_2806	20593	20441	153	50 aa	hypothetical protein	34	191	714
SCC393	contig00292	9278	24007	SCC393_2807	20894	20715	180	59 aa	hypothetical protein	34	353	737
SCC393	contig00292	9278	24007	SCC393_2808	21049	20888	162	53 aa	hypothetical protein	42	315	724
SCC393	contig00292	9278	24007	SCC393_2809	21268	21777	510	169 aa	relaxase	39	213	548
SCC393	contig00292	9278	24007	SCC393_2810	21854	22420	567	188 aa	relaxase	37	162	529
SCC393	contig00292	9278	24007	SCC393_2811	22750	22466	285	94 aa	hypothetical protein	37	174	585
SCC393	contig00292	9278	24007	SCC393_2812	23256	23765	510	169 aa	integrase	32	196	561
SCC393	contig00292	9278	24007	SCC393_2813	23783	24007	225	74 aa	integrase	30	187	635
SCC1398	contig00006	7687	17101	SCC1398_0152	7687	7911	225	74 aa	hypothetical protein	43	237	666
SCC1398	contig00006	7687	17101	SCC1398_0153	7911	9578	1668	555 aa	ATPase	41	79	299
SCC1398	contig00006	7687	17101	SCC1398_0154	9589	10320	732	243 aa	transport associated protein 4	40	97	335
SCC1398	contig00006	7687	17101	SCC1398_0155	10334	10561	228	75 aa	lipoprotein	32	185	691
SCC1398	contig00006	7687	17101	SCC1398_0156	10634	10858	225	74 aa	transport associated protein 6	32	297	653
SCC1398	contig00006	7687	17101	SCC1398_0157	10926	11498	573	190 aa	transport associated protein 10	44	120	355
SCC1398	contig00006	7687	17101	SCC1398_0158	11492	11722	231	76 aa	transport associated protein 10	41	172	531
SCC1398	contig00006	7687	17101	SCC1398_0159	11735	12766	1032	343 aa	ATPase	43	130	304
SCC1398	contig00006	7687	17101	SCC1398_0160	12769	13176	408	135 aa	ATPase	38	157	351
SCC1398	contig00006	7687	17101	SCC1398_0161	13221	14504	1284	427 aa	ATPase	41	60	257
SCC1398	contig00006	7687	17101	SCC1398_0162	14538	14975	438	145 aa	lipoprotein	40	90	471
SCC1398	contig00006	7687	17101	SCC1398_0163	14959	15291	333	110 aa	YggA-like protein	40	181	480
SCC1398	contig00006	7687	17101	SCC1398_0164	15656	15372	285	94 aa	hypothetical protein	38	150	497
SCC1398	contig00006	7687	17101	SCC1398_0165	15820	15653	168	55 aa	hypothetical protein	36	299	512
SCC1398	contig00006	7687	17101	SCC1398_0166	16081	16212	132	43 aa	hypothetical protein	43	261	611
SCC1398	contig00006	7687	17101	SCC1398_0167	16228	16869	642	213 aa	partition protein	41	107	355
SCC1398	contig00006	7687	17101	SCC1398_0168	16862	17101	240	79 aa	hypothetical protein	35	234	522
SCC1398	contig00025	7295	31207	SCC1398_0484	7295	9043	1749	582 aa	hypothetical protein	37	149	419
SCC1398	contig00025	7295	31207	SCC1398_0485	9632	10879	1248	415 aa	nucleoside 2-deoxyribosyltransferase	33	246	619
SCC1398	contig00025	7295	31207	SCC1398_0486	10915	11511	597	198 aa	ExsB family protein	37	265	639
SCC1398	contig00025	7295	31207	SCC1398_0487	12943	12116	828	275 aa	Thermostable 8-oxoguanine DNA glycosylase	36	186	524
SCC1398	contig00025	7295	31207	SCC1398_0488	13618	12959	660	219 aa	phage DNA methylase	31	244	604
SCC1398	contig00025	7295	31207	SCC1398_0489	13890	19865	5976	1991 aa	Rhs family protein	47	129	210
SCC1398	contig00025	7295	31207	SCC1398_0490	19869	20384	516	171 aa	hypothetical protein	26	306	597
SCC1398	contig00025	7295	31207	SCC1398_0491	20962	21087	126	41 aa	protein SGE1	27	494	773
SCC1398	contig00025	7295	31207	SCC1398_0492	22060	21206	855	284 aa	RepB plasmid partition	33	246	562
SCC1398	contig00025	7295	31207	SCC1398_0493	22676	22053	624	207 aa	possible partitioning protein ParB	34	216	516
SCC1398	contig00025	7295	31207	SCC1398_0494	24423	22843	1581	526 aa	site-specific recombinase	37	142	478
SCC1398	contig00025	7295	31207	SCC1398_0495	26703	25252	1452	483 aa	hypothetical protein	38	118	348
SCC1398	contig00025	7295	31207	SCC1398_0496	27782	26664	1119	372 aa	hypothetical protein	39	82	439
SCC1398	contig00025	7295	31207	SCC1398_0497	28633	27836	798	265 aa	Transposition helper protein	41	106	426
SCC1398	contig00025	7295	31207	SCC1398_0498	30492	28633	1860	619 aa	Putative transposase	41	121	321
SCC1398	contig00025	7295	31207	SCC1398_0499	31207	30545	663	220 aa	TnsA endonuclease	39	151	482
SCC1398	contig00028	65406	78154	SCC1398_0744	65406	66278	873	290 aa	glucose-1-phosphate-thymidylyltransferase	41	133	430
SCC1398	contig00028	65406	78154	SCC1398_0745	66279	67157	879	292 aa	dTDP-4-rhamnose reductase	43	100	344
SCC1398	contig00028	65406	78154	SCC1398_0746	67160	67699	540	179 aa	dTDP-4-keto-6-deoxy-D-glucose-3,5-epimerase	38	99	454
SCC1398	contig00028	65406	78154	SCC1398_0747	67870	68523	654	217 aa	ABC transporter integral membrane subunit	26	245	630
SCC1398	contig00028	65406	78154	SCC1398_0748	68637	69263	627	208 aa	ABC transport protein	32	250	610
SCC1398	contig00028	65406	78154	SCC1398_0749	69260	70231	972	323 aa	rhamnosyltrasferase	27	227	585
SCC1398	contig00028	65406	78154	SCC1398_0750	70231	71487	1257	418 aa	glycosyl transferase	29	244	580
SCC1398	contig00028	65406	78154	SCC1398_0751	72026	72154	129	42 aa	hypothetical protein	21	387	663
SCC1398	contig00028	65406	78154	SCC1398_0752	72141	73481	1341	446 aa	membrane protein-like protein	27	272	612
SCC1398	contig00028	65406	78154	SCC1398_0753	73861	74565	705	234 aa	putative glycosyltransferase	30	228	675
SCC1398	contig00028	65406	78154	SCC1398_0754	74793	74945	153	50 aa	hypothetical protein	25	256	688
SCC1398	contig00028	65406	78154	SCC1398_0755	74938	75807	870	289 aa	glycosyltransferase	34	169	520
SCC1398	contig00028	65406	78154	SCC1398_0756	75817	76773	957	318 aa	rhamnosyltransferase	43	107	373
SCC1398	contig00028	65406	78154	SCC1398_0757	76736	78154	1419	472 aa	galactosyltransferase	43	98	257
SCC1398	contig00030	134	7040	SCC1398_0795	134	412	279	92 aa	DNA-binding protein	43	96	597
SCC1398	contig00030	134	7040	SCC1398_0796	456	1301	846	281 aa	transposase	48	135	336
SCC1398	contig00030	134	7040	SCC1398_0797	1339	1641	303	100 aa	hypothetical protein	40	156	494
SCC1398	contig00030	134	7040	SCC1398_0798	1711	1956	246	81 aa	hypothetical protein	48	226	606
SCC1398	contig00030	134	7040	SCC1398_0799	2116	2457	342	113 aa	lactate dehydrogenase A2-like protein	45	153	515
SCC1398	contig00030	134	7040	SCC1398_0800	2458	2664	207	68 aa	hypothetical protein	39	171	710
SCC1398	contig00030	134	7040	SCC1398_0801	2763	2990	228	75 aa	hypothetical protein	47	225	745
SCC1398	contig00030	134	7040	SCC1398_0802	3342	3458	117	38 aa	hypothetical protein	37	253	883
SCC1398	contig00030	134	7040	SCC1398_0803	3545	5332	1788	595 aa	transferrin-binding protein 1	41	109	299
SCC1398	contig00030	134	7040	SCC1398_0804	7040	5736	1305	434 aa	oxaloacetate decarboxylase beta chain	53	134	283
SCC1398	contig00033	13023	21703	SCC1398_0850	13023	15521	2499	832 aa	CRISPR-associated helicase Cas3	47	99	246
SCC1398	contig00033	13023	21703	SCC1398_0851	15547	16230	684	227 aa	CRISPR-associated RAMP Csd5d family protein	44	133	287
SCC1398	contig00033	13023	21703	SCC1398_0852	16227	17420	1194	397 aa	CRISPR-associated Csd1 family protein	45	89	372
SCC1398	contig00033	13023	21703	SCC1398_0853	17447	17674	228	75 aa	CRISPR-associated Csd2 family protein	51	195	585
SCC1398	contig00033	13023	21703	SCC1398_0854	17918	18340	423	140 aa	CRISPR-associated protein Cas4	58	151	610
SCC1398	contig00033	13023	21703	SCC1398_0855	18344	18595	252	83 aa	CRISPR-associated protein Cas4	55	124	601
SCC1398	contig00033	13023	21703	SCC1398_0856	18585	20339	1755	584 aa	ATP-dependent OLD family endonuclease	31	208	532
SCC1398	contig00033	13023	21703	SCC1398_0857	20393	21406	1014	337 aa	CRISPR-associated protein Cas1	50	106	413
SCC1398	contig00033	13023	21703	SCC1398_0858	21410	21703	294	97 aa	crispr-associated protein Cas2	46	130	535
SCC1398	contig00033	51557	59863	SCC1398_0891	51736	51557	180	59 aa	prophage CP4-57 regulatory protein	44	212	601
SCC1398	contig00033	51557	59863	SCC1398_0892	52096	51782	315	104 aa	hypothetical protein	33	179	571
SCC1398	contig00033	51557	59863	SCC1398_0893	52807	52151	657	218 aa	pyruvate kinase	43	125	409
SCC1398	contig00033	51557	59863	SCC1398_0894	53405	53049	357	118 aa	hypothetical protein	41	152	568
SCC1398	contig00033	51557	59863	SCC1398_0895	54019	53402	618	205 aa	hypothetical protein	39	177	544
SCC1398	contig00033	51557	59863	SCC1398_0896	54775	54110	666	221 aa	putative prophage repressor	43	135	443
SCC1398	contig00033	51557	59863	SCC1398_0897	54876	55115	240	79 aa	regulatory protein	38	126	659
SCC1398	contig00033	51557	59863	SCC1398_0898	55142	55612	471	156 aa	putative minor head protein	34	149	445
SCC1398	contig00033	51557	59863	SCC1398_0899	55830	56279	450	149 aa	metal dependent phosphohydrolase, HD region	41	211	608
SCC1398	contig00033	51557	59863	SCC1398_0900	56276	56635	360	119 aa	phage-related protein	45	187	473
SCC1398	contig00033	51557	59863	SCC1398_0901	57080	56661	420	139 aa	putative bacteriophage protein, putative transcription regulator, cro/C1-type DNA-binding domain protein	42	122	502
SCC1398	contig00033	51557	59863	SCC1398_0902	57314	57132	183	60 aa	YcfA family protein	41	201	669
SCC1398	contig00033	51557	59863	SCC1398_0903	57338	57454	117	38 aa	hypothetical protein	23	340	772
SCC1398	contig00033	51557	59863	SCC1398_0904	57569	58882	1314	437 aa	chromosome segregation ATPase	38	176	374
SCC1398	contig00033	51557	59863	SCC1398_0905	59058	58945	114	37 aa	hypothetical protein	36	259	760
SCC1398	contig00033	51557	59863	SCC1398_0906	59863	59048	816	271 aa	putative integrase	44	149	405
SCC1398	contig00042	193	5329	SCC1398_1035	624	193	432	143 aa	hypothetical protein	42	129	468
SCC1398	contig00042	193	5329	SCC1398_1036	863	1084	222	73 aa	possible transcriptional regulator	42	286	626
SCC1398	contig00042	193	5329	SCC1398_1037	1094	1240	147	48 aa	hypothetical protein	44	190	702
SCC1398	contig00042	193	5329	SCC1398_1038	1463	1780	318	105 aa	hypothetical protein	46	239	487
SCC1398	contig00042	193	5329	SCC1398_1039	1827	2276	450	149 aa	lactate dehydrogenase A2-like protein	47	165	502
SCC1398	contig00042	193	5329	SCC1398_1040	2273	2491	219	72 aa	hypothetical protein	39	248	621
SCC1398	contig00042	193	5329	SCC1398_1041	2593	2826	234	77 aa	hypothetical protein	43	230	725
SCC1398	contig00042	193	5329	SCC1398_1042	3110	4132	1023	340 aa	transcriptional regulator	40	102	270
SCC1398	contig00042	193	5329	SCC1398_1043	5329	4172	1158	385 aa	myo-inositol catabolism protein	49	45	272
SCC1398	contig00094	28519	34141	SCC1398_1710	28848	28519	330	109 aa	tripartite ATP-independent periplasmic transporter DctQ component	39	235	604
SCC1398	contig00094	28519	34141	SCC1398_1711	29230	30222	993	330 aa	DctP protein	38	170	478
SCC1398	contig00094	28519	34141	SCC1398_1712	30226	31221	996	331 aa	mannonate dehydratase	39	138	438
SCC1398	contig00094	28519	34141	SCC1398_1713	31233	32078	846	281 aa	D-mannonate oxidoreductase	37	111	450
SCC1398	contig00094	28519	34141	SCC1398_1714	32088	33491	1404	467 aa	uronate isomerase	37	86	400
SCC1398	contig00094	28519	34141	SCC1398_1715	33500	34141	642	213 aa	keto-hydroxyglutarate-aldolase/keto-deoxy-phosphogluconate aldolase	48	80	286
SCC1398	contig00097	42947	49839	SCC1398_1824	43291	42947	345	114 aa	hypothetical protein	54	156	717
SCC1398	contig00097	42947	49839	SCC1398_1825	43295	44911	1617	538 aa	putative type I restriction enzyme	54	139	654
SCC1398	contig00097	42947	49839	SCC1398_1826	44976	45758	783	260 aa	putative type I restriction enzyme	51	181	690
SCC1398	contig00097	42947	49839	SCC1398_1827	45807	46796	990	329 aa	virulence protein	51	147	517
SCC1398	contig00097	42947	49839	SCC1398_1828	47005	48135	1131	376 aa	restriction modification system DNA specificity subunit	38	115	321
SCC1398	contig00097	42947	49839	SCC1398_1829	48235	49839	1605	534 aa	type I restriction enzyme M protein	48	105	399
SCC1398	contig00102	64	5110	SCC1398_1924	1245	64	1182	393 aa	acetyl-CoA acetyltransferase	56	133	417
SCC1398	contig00102	64	5110	SCC1398_1925	2606	1263	1344	447 aa	short chain fatty acids transporter	53	138	352
SCC1398	contig00102	64	5110	SCC1398_1926	3274	2609	666	221 aa	membrane component of ABC transporter FtsEX	51	120	365
SCC1398	contig00102	64	5110	SCC1398_1927	3483	3286	198	65 aa	acetyl-CoA:acetoacetyl-CoA transferase subunit alpha	51	165	685
SCC1398	contig00102	64	5110	SCC1398_1928	3940	3458	483	160 aa	acetyl-CoA:acetoacetyl-CoA transferase subunit alpha	50	152	456
SCC1398	contig00102	64	5110	SCC1398_1929	4199	5110	912	303 aa	putative HTH-type transcriptional regulator	40	157	365
SCC1398	contig00103	11595	18997	SCC1398_1952	12263	11595	669	222 aa	hypothetical protein	37	114	294
SCC1398	contig00103	11595	18997	SCC1398_1953	12303	13304	1002	333 aa	iron ABC transporter, solute-binding protein	49	115	267
SCC1398	contig00103	11595	18997	SCC1398_1954	13304	14317	1014	337 aa	ABC transporter, permease protein, FecCD family	48	100	268
SCC1398	contig00103	11595	18997	SCC1398_1955	14314	15063	750	249 aa	ABC transporter ATP-binding protein	46	100	300
SCC1398	contig00103	11595	18997	SCC1398_1956	15158	15760	603	200 aa	TonB dependent outer membrane siderophore receptor protein	50	101	370
SCC1398	contig00103	11595	18997	SCC1398_1957	15757	16017	261	86 aa	TonB dependent outer membrane siderophore receptor protein	46	145	432
SCC1398	contig00103	11595	18997	SCC1398_1958	16045	17553	1509	502 aa	TonB dependent outer membrane siderophore receptor protein	43	83	234
SCC1398	contig00103	11595	18997	SCC1398_1959	17881	17672	210	69 aa	TOBE domain protein	44	180	616
SCC1398	contig00103	11595	18997	SCC1398_1960	18997	17963	1035	344 aa	iron chelatin ABC transporter, substrate binding protein	46	72	277
SCC2302	contig00009	40559	46358	SCC2302_0407	40559	42439	1881	626 aa	PTS system, mannitol-specific IIC subunit	48	52	270
SCC2302	contig00009	40559	46358	SCC2302_0408	42517	43665	1149	382 aa	mannitol-1-phosphate 5-dehydrogenase	49	97	233
SCC2302	contig00009	40559	46358	SCC2302_0409	43743	44255	513	170 aa	mannitol repressor protein	42	149	367
SCC2302	contig00009	40559	46358	SCC2302_0410	45228	44359	870	289 aa	inositol 2-dehydrogenase	51	139	393
SCC2302	contig00009	40559	46358	SCC2302_0411	45227	45355	129	42 aa	hypothetical protein	45	253	839
SCC2302	contig00009	40559	46358	SCC2302_0412	45405	46358	954	317 aa	monosaccharide-transporting ATPase	44	101	349
SCC2302	contig00009	154883	165791	SCC2302_0532	154883	155782	900	299 aa	D-glucose-1-phosphate thymidylyltransferase	40	117	424
SCC2302	contig00009	154883	165791	SCC2302_0533	155784	156668	885	294 aa	dTDP-4-keto-L-rhamnose reductase	37	188	609
SCC2302	contig00009	154883	165791	SCC2302_0534	156671	157213	543	180 aa	dTDP-4-keto-6-deoxy-D-glucose-3,6-epimerase	38	117	481
SCC2302	contig00009	154883	165791	SCC2302_0535	157335	158009	675	224 aa	ABC transporter integral membrane subunit	29	285	645
SCC2302	contig00009	154883	165791	SCC2302_0536	158015	158758	744	247 aa	teichoic acids export ATP-binding protein TagH	31	204	613
SCC2302	contig00009	154883	165791	SCC2302_0537	158765	160663	1899	632 aa	Rhamnan synthesis F	29	202	601
SCC2302	contig00009	154883	165791	SCC2302_0538	160668	161480	813	270 aa	nucleoside-diphosphate-sugar epimerases-like protein	32	177	597
SCC2302	contig00009	154883	165791	SCC2302_0539	162241	162426	186	61 aa	integral membrane acetyltransferase	29	323	706
SCC2302	contig00009	154883	165791	SCC2302_0540	162573	163010	438	145 aa	glycosyltransferase	33	230	659
SCC2302	contig00009	154883	165791	SCC2302_0541	163073	163444	372	123 aa	glycosyltransferase	35	157	480
SCC2302	contig00009	154883	165791	SCC2302_0542	163454	164410	957	318 aa	glycosyltransferase	43	99	373
SCC2302	contig00009	154883	165791	SCC2302_0543	164373	165791	1419	472 aa	galactosyltransferase	43	100	261
SCC2302	contig00012	39477	46464	SCC2302_0742	39938	39477	462	153 aa	relaxase	39	188	565
SCC2302	contig00012	39477	46464	SCC2302_0743	40372	40491	120	39 aa	hypothetical protein	37	310	781
SCC2302	contig00012	39477	46464	SCC2302_0744	40805	40984	180	59 aa	hypothetical protein	36	157	641
SCC2302	contig00012	39477	46464	SCC2302_0745	41554	41715	162	53 aa	hypothetical protein	39	220	636
SCC2302	contig00012	39477	46464	SCC2302_0746	41810	42154	345	114 aa	transcriptional modulator of MazE/toxin, MazF	41	127	402
SCC2302	contig00012	39477	46464	SCC2302_0747	42721	43389	669	222 aa	cytolethal distending toxin protein A	38	216	645
SCC2302	contig00012	39477	46464	SCC2302_0748	43404	44255	852	283 aa	cytolethal distending toxin protein B	41	127	527
SCC2302	contig00012	39477	46464	SCC2302_0749	44266	44826	561	186 aa	cytolethal distending toxin protein C	38	167	546
SCC2302	contig00012	39477	46464	SCC2302_0750	46464	46389	76	-	tRNA-Lys	54	344	NA
SCC2302	contig00105	110524	119769	SCC2302_1325	110524	111861	1338	445 aa	D-ribose transporter ATP binding protein	49	69	273
SCC2302	contig00105	110524	119769	SCC2302_1326	111858	112031	174	57 aa	D-ribose transporter ATP binding protein	48	213	532
SCC2302	contig00105	110524	119769	SCC2302_1327	112028	112924	897	298 aa	ribose ABC transporter permease protein	49	115	276
SCC2302	contig00105	110524	119769	SCC2302_1328	113014	113895	882	293 aa	D-ribose transporter subunit RbsB	51	99	312
SCC2302	contig00105	110524	119769	SCC2302_1329	113977	114909	933	310 aa	ribokinase	51	68	226
SCC2302	contig00105	110524	119769	SCC2302_1330	115216	115007	210	69 aa	cold-shock DNA-binding domain protein	43	193	495
SCC2302	contig00105	110524	119769	SCC2302_1331	115408	115545	138	45 aa	hypothetical protein	33	318	744
SCC2302	contig00105	110524	119769	SCC2302_1332	116519	115770	750	249 aa	putative tail fiber protein	42	134	459
SCC2302	contig00105	110524	119769	SCC2302_1333	117148	116519	630	209 aa	putative baseplate protein	49	77	395
SCC2302	contig00105	110524	119769	SCC2302_1334	117255	117431	177	58 aa	YcfA family protein	38	254	661
SCC2302	contig00105	110524	119769	SCC2302_1335	117476	117889	414	137 aa	putative transcription regulator, cro/C1-type DNA-binding domain	45	152	401
SCC2302	contig00105	110524	119769	SCC2302_1336	118456	117920	537	178 aa	phage-related protein	46	74	393
SCC2302	contig00105	110524	119769	SCC2302_1337	118735	119769	1035	344 aa	putative integrase	44	101	404
SCC2302	contig00106	20962	26004	SCC2302_1370	22143	20962	1182	393 aa	acetyl-CoA acetyltransferase	56	130	417
SCC2302	contig00106	20962	26004	SCC2302_1371	23504	22161	1344	447 aa	short chain fatty acids transporter	53	142	352
SCC2302	contig00106	20962	26004	SCC2302_1372	24172	23507	666	221 aa	membrane component of ABC transporter FtsEX	51	112	366
SCC2302	contig00106	20962	26004	SCC2302_1373	24575	24258	318	105 aa	acetyl-CoA:acetoacetyl-CoA transferase subunit alpha	54	116	557
SCC2302	contig00106	20962	26004	SCC2302_1374	24772	24572	201	66 aa	acetyl-CoA:acetoacetyl-CoA transferase subunit alpha	51	279	683
SCC2302	contig00106	20962	26004	SCC2302_1375	24890	25033	144	47 aa	hypothetical protein	33	262	589
SCC2302	contig00106	20962	26004	SCC2302_1376	25211	25381	171	56 aa	putative HTH-type transcriptional regulator	40	163	685
SCC2302	contig00106	20962	26004	SCC2302_1377	25345	26004	660	219 aa	putative HTH-type transcriptional regulator	39	155	368
SCC2302	contig00107	57253	64319	SCC2302_1456	57253	58164	912	303 aa	putative type I restriction enzyme	52	141	642
SCC2302	contig00107	57253	64319	SCC2302_1457	58116	59393	1278	425 aa	putative type I restriction enzyme	55	145	673
SCC2302	contig00107	57253	64319	SCC2302_1458	59458	60240	783	260 aa	putative type I restriction enzyme	51	181	683
SCC2302	contig00107	57253	64319	SCC2302_1459	60289	61278	990	329 aa	virulence protein	51	143	516
SCC2302	contig00107	57253	64319	SCC2302_1460	61487	62440	954	317 aa	restriction modification system DNA specificity subunit	38	105	331
SCC2302	contig00107	57253	64319	SCC2302_1461	62421	62615	195	64 aa	restriction endonuclease S	39	289	638
SCC2302	contig00107	57253	64319	SCC2302_1462	62715	64319	1605	534 aa	type I restriction enzyme M protein	48	109	395
SCC2302	contig00110	29467	35892	SCC2302_1703	29467	29658	192	63 aa	CRISPR-associated helicase Cas3	46	183	701
SCC2302	contig00110	29467	35892	SCC2302_1704	29612	30211	600	199 aa	CRISPR-associated helicase Cas3	43	144	406
SCC2302	contig00110	29467	35892	SCC2302_1705	30205	31773	1569	522 aa	CRISPR-associated helicase Cas3	49	117	309
SCC2302	contig00110	29467	35892	SCC2302_1706	32279	32785	507	168 aa	CRISPR-associated protein Cas4	57	101	540
SCC2302	contig00110	29467	35892	SCC2302_1707	32775	33311	537	178 aa	ATP-dependent OLD family endonuclease	30	285	592
SCC2302	contig00110	29467	35892	SCC2302_1708	33302	34528	1227	408 aa	ATP-dependent OLD family endonuclease	32	186	507
SCC2302	contig00110	29467	35892	SCC2302_1709	34657	35595	939	312 aa	CRISPR-associated protein Cas1	50	119	421
SCC2302	contig00110	29467	35892	SCC2302_1710	35599	35892	294	97 aa	crispr-associated protein Cas2	46	132	534
SCC2302	contig00110	65453	71236	SCC2302_1750	65629	65453	177	58 aa	prophage CP4-57 regulatory protein	42	207	580
SCC2302	contig00110	65453	71236	SCC2302_1751	65899	66258	360	119 aa	phage-related protein	46	165	519
SCC2302	contig00110	65453	71236	SCC2302_1752	66703	66284	420	139 aa	putative bacteriophage protein, putative transcription regulator, cro/C1-type DNA-binding domain protein	43	120	519
SCC2302	contig00110	65453	71236	SCC2302_1753	67342	68340	999	332 aa	hypothetical protein	36	162	506
SCC2302	contig00110	65453	71236	SCC2302_1754	68312	68440	129	42 aa	hypothetical protein	40	271	478
SCC2302	contig00110	65453	71236	SCC2302_1755	68829	69230	402	133 aa	putative antirepressor protein	38	135	379
SCC2302	contig00110	65453	71236	SCC2302_1756	69292	69885	594	197 aa	putative antirepressor protein	42	163	427
SCC2302	contig00110	65453	71236	SCC2302_1757	69885	70496	612	203 aa	putative tail fiber assembly protein	42	125	288
SCC2302	contig00110	65453	71236	SCC2302_1758	71236	70493	744	247 aa	putative integrase	44	152	433
SCC2302	contig00110	160223	165771	SCC2302_1856	160223	160669	447	148 aa	putative type III restriction-modification system modification protein	40	121	418
SCC2302	contig00110	160223	165771	SCC2302_1857	160714	161442	729	242 aa	putative type III restriction-modification system endonuclease protein	40	133	327
SCC2302	contig00110	160223	165771	SCC2302_1858	161445	161744	300	99 aa	putative type III restriction-modification system endonuclease protein	42	182	581
SCC2302	contig00110	160223	165771	SCC2302_1859	161746	161883	138	45 aa	hypothetical protein	44	283	568
SCC2302	contig00110	160223	165771	SCC2302_1860	162640	161861	780	259 aa	ferredoxin--NADP reductase	42	94	324
SCC2302	contig00110	160223	165771	SCC2302_1861	163029	163493	465	154 aa	translation initiation factor IF-3	47	139	431
SCC2302	contig00110	160223	165771	SCC2302_1862	163637	163494	144	47 aa	hypothetical protein	38	301	735
SCC2302	contig00110	160223	165771	SCC2302_1863	163967	164320	354	117 aa	50S ribosomal protein L20	44	236	624
SCC2302	contig00110	160223	165771	SCC2302_1864	164629	164369	261	86 aa	hypothetical protein	29	277	648
SCC2302	contig00110	160223	165771	SCC2302_1865	165771	165652	120	39 aa	hypothetical protein	31	202	723
SCC2302	contig00114	7345	28078	SCC2302_2026	7345	9093	1749	582 aa	hypothetical protein	37	149	421
SCC2302	contig00114	7345	28078	SCC2302_2027	9841	10623	783	260 aa	nucleoside 2-deoxyribosyltransferase	33	229	643
SCC2302	contig00114	7345	28078	SCC2302_2028	10964	11560	597	198 aa	ExsB family protein	37	264	643
SCC2302	contig00114	7345	28078	SCC2302_2029	11601	12227	627	208 aa	putative nitroreductase	35	258	578
SCC2302	contig00114	7345	28078	SCC2302_2030	12690	12574	117	38 aa	hypothetical protein	28	269	609
SCC2302	contig00114	7345	28078	SCC2302_2031	13317	13006	312	103 aa	phage DNA methylase	31	278	668
SCC2302	contig00114	7345	28078	SCC2302_2032	13935	14741	807	268 aa	Rhs accessory proteintic element	50	131	321
SCC2302	contig00114	7345	28078	SCC2302_2033	14695	18096	3402	1133 aa	putative VgrG protein	47	132	284
SCC2302	contig00114	7345	28078	SCC2302_2034	18100	18372	273	90 aa	hypothetical protein	27	354	635
SCC2302	contig00114	7345	28078	SCC2302_2035	18489	18614	126	41 aa	hypothetical protein	25	321	751
SCC2302	contig00114	7345	28078	SCC2302_2036	20289	19435	855	284 aa	RepB plasmid partition	33	247	566
SCC2302	contig00114	7345	28078	SCC2302_2037	20839	20282	558	185 aa	possible partitioning protein ParB	34	216	531
SCC2302	contig00114	7345	28078	SCC2302_2038	22652	21072	1581	526 aa	site-specific recombinase	37	140	478
SCC2302	contig00114	7345	28078	SCC2302_2039	24436	23480	957	318 aa	hypothetical protein	37	120	362
SCC2302	contig00114	7345	28078	SCC2302_2040	26009	24891	1119	372 aa	hypothetical protein	39	83	442
SCC2302	contig00114	7345	28078	SCC2302_2041	26860	25967	894	297 aa	Transposition helper protein	41	104	425
SCC2302	contig00114	7345	28078	SCC2302_2042	27825	26860	966	321 aa	Putative transposase	42	145	382
SCC2302	contig00114	7345	28078	SCC2302_2043	28078	27788	291	96 aa	TnsA endonuclease	38	164	460
SCC2302	contig00124	79693	85919	SCC2302_2421	84831	79693	5139	1712 aa	extracellular matrix protein adhesin A	45	98	211
SCC2302	contig00124	79693	85919	SCC2302_2422	84845	84988	144	47 aa	hypothetical protein	44	379	720
SCC2302	contig00124	79693	85919	SCC2302_2423	85592	85089	504	167 aa	extracellular matrix protein adhesin A	40	226	449
SCC2302	contig00124	79693	85919	SCC2302_2424	85919	85767	153	50 aa	hypothetical protein	22	165	619
I23C	contig00125	7310	13042	I23C_1147	7310	7429	120	39 aa	LysR protein	48	298	768
I23C	contig00125	7310	13042	I23C_1148	7404	7889	486	161 aa	LysR protein	54	125	476
I23C	contig00125	7310	13042	I23C_1149	9137	8028	1110	369 aa	putative exported protein precursor	49	98	318
I23C	contig00125	7310	13042	I23C_1150	9572	9273	300	99 aa	carboxylesterase type B	50	181	476
I23C	contig00125	7310	13042	I23C_1151	10928	9873	1056	351 aa	carboxylesterase type B	46	67	305
I23C	contig00125	7310	13042	I23C_1152	12073	11153	921	306 aa	aldo/keto reductase	50	76	288
I23C	contig00125	7310	13042	I23C_1153	13042	12197	846	281 aa	aldo/keto reductase	46	97	389
I23C	contig00144	457	7300	I23C_1315	457	1182	726	241 aa	protein IolB	47	92	296
I23C	contig00144	457	7300	I23C_1316	1311	1835	525	174 aa	transcriptional regulator	41	153	430
I23C	contig00144	457	7300	I23C_1317	1853	2149	297	98 aa	transcriptional regulator	45	154	386
I23C	contig00144	457	7300	I23C_1318	4102	2189	1914	637 aa	myo-inositol catabolism protein	48	61	270
I23C	contig00144	457	7300	I23C_1319	4075	4188	114	37 aa	hypothetical protein	22	359	732
I23C	contig00144	457	7300	I23C_1320	4341	4213	129	42 aa	hypothetical protein	27	215	462
I23C	contig00144	457	7300	I23C_1321	4405	4698	294	97 aa	probable malonic semialdehyde oxidative decarboxylase	45	123	546
I23C	contig00144	457	7300	I23C_1322	4695	5960	1266	421 aa	probable malonic semialdehyde oxidative decarboxylase	51	90	287
I23C	contig00144	457	7300	I23C_1323	5975	6319	345	114 aa	probable malonic semialdehyde oxidative decarboxylase	50	141	481
I23C	contig00144	457	7300	I23C_1324	6404	7300	897	298 aa	myo-inosose-2 dehydratase	45	91	260
I23C	contig00154	43	5318	I23C_1428	43	198	156	51 aa	tagatose-bisphosphate aldolase	48	150	711
I23C	contig00154	43	5318	I23C_1429	195	845	651	216 aa	tagatose-bisphosphate aldolase	43	97	377
I23C	contig00154	43	5318	I23C_1430	863	2155	1293	430 aa	tagatose-bisphosphate aldolase noncatalytic subunit	45	71	228
I23C	contig00154	43	5318	I23C_1431	2133	2294	162	53 aa	galactitol-specific PTS system component IIA	47	263	502
I23C	contig00154	43	5318	I23C_1432	2378	2581	204	67 aa	galactitol-specific PTS system component IIA	43	161	507
I23C	contig00154	43	5318	I23C_1433	2600	2884	285	94 aa	galactitol-specific PTS system component IIB	40	142	334
I23C	contig00154	43	5318	I23C_1434	2890	4254	1365	454 aa	PTS system, galactitol-specific IIC component	49	92	239
I23C	contig00154	43	5318	I23C_1435	4277	4693	417	138 aa	galactitol-1-phosphate dehydrogenase	45	70	533
I23C	contig00154	43	5318	I23C_1436	4659	5318	660	219 aa	galactitol-1-phosphate dehydrogenase	44	93	266
I23C	contig00245	2082	7763	I23C_2091	2258	2082	177	58 aa	prophage CP4-57 regulatory protein	42	204	585
I23C	contig00245	2082	7763	I23C_2092	2508	2233	276	91 aa	hypothetical protein	38	123	547
I23C	contig00245	2082	7763	I23C_2093	3396	2740	657	218 aa	possible prophage antirepressor	48	116	477
I23C	contig00245	2082	7763	I23C_2094	4063	3839	225	74 aa	hypothetical protein	41	224	621
I23C	contig00245	2082	7763	I23C_2095	4484	4128	357	118 aa	hypothetical protein	37	113	464
I23C	contig00245	2082	7763	I23C_2096	5109	4792	318	105 aa	hypothetical protein	35	238	650
I23C	contig00245	2082	7763	I23C_2097	5090	5533	444	147 aa	hypothetical protein	46	163	527
I23C	contig00245	2082	7763	I23C_2098	5828	6097	270	89 aa	phage-related protein	50	232	519
I23C	contig00245	2082	7763	I23C_2099	6094	6402	309	102 aa	hypothetical protein	44	107	460
I23C	contig00245	2082	7763	I23C_2100	6495	6674	180	59 aa	hypothetical protein	33	211	653
I23C	contig00245	2082	7763	I23C_2101	6690	7169	480	159 aa	phage-related protein	46	162	406
I23C	contig00245	2082	7763	I23C_2102	7166	7525	360	119 aa	phage-related protein	47	155	506
I23C	contig00245	2082	7763	I23C_2103	7763	7551	213	70 aa	putative bacteriophage protein, putative transcription regulator, cro/C1-type DNA-binding domain protein	41	188	605
I23C	contig00524	117	6778	I23C_2636	117	452	336	111 aa	putative phage-related secreted protein	36	122	541
I23C	contig00524	117	6778	I23C_2637	473	595	123	40 aa	hypothetical protein	48	284	758
I23C	contig00524	117	6778	I23C_2638	924	1190	267	88 aa	hypothetical protein	32	281	771
I23C	contig00524	117	6778	I23C_2639	1435	1187	249	82 aa	hypothetical protein	36	212	574
I23C	contig00524	117	6778	I23C_2640	1792	1514	279	92 aa	hypothetical protein	28	300	685
I23C	contig00524	117	6778	I23C_2641	1922	2263	342	113 aa	phage protein	37	179	555
I23C	contig00524	117	6778	I23C_2642	2338	3003	666	221 aa	phage protein	35	127	571
I23C	contig00524	117	6778	I23C_2643	3024	3353	330	109 aa	helix-destabilizing protein	39	122	469
I23C	contig00524	117	6778	I23C_2644	3491	3808	318	105 aa	hypothetical protein	34	160	621
I23C	contig00524	117	6778	I23C_2645	3830	4051	222	73 aa	hypothetical protein	44	236	626
I23C	contig00524	117	6778	I23C_2646	4135	4395	261	86 aa	hypothetical protein	36	150	602
I23C	contig00524	117	6778	I23C_2647	4392	4580	189	62 aa	hypothetical protein	32	235	760
I23C	contig00524	117	6778	I23C_2648	4601	5326	726	241 aa	hypothetical protein	41	154	625
I23C	contig00524	117	6778	I23C_2649	5334	5639	306	101 aa	putative phage-related membrane protein	34	203	651
I23C	contig00524	117	6778	I23C_2650	5647	6648	1002	333 aa	putative phage-related membrane protein	37	70	417
I23C	contig00524	117	6778	I23C_2651	6599	6778	180	59 aa	hypothetical protein	32	241	796
