# Supplementary material for: Genomic Stability of Aggregatibacter actinomycetemcomitans during Persistent Oral Infection in Human
Source: PLoS One. 2013 Jun 18;8(6):e66472. doi: 10.1371/journal.pone.0066472 (PMC3688926; doi:10.1371/journal.pone.0066472)
Supplement: Table S2 — Signals of comparative genomic hybridization by microarray. (XLSX) [file pone.0066472.s006.xlsx]

## Sheet: SCC1398 Rep 1
Signal Bin	Count
-4	21
-3	33
-2	103
-1	144
0	129
1	109
2	67
3	40
4	22
5	19
6	48
7	538
8	1263
9	139
10	1
>10	0

## Sheet: SCC1398 Rep 2
Signal Bin	Count
-4	8
-3	39
-2	104
-1	143
0	150
1	95
2	75
3	33
4	27
5	11
6	47
7	528
8	1281
9	135
>9	0

## Sheet: SCC2302 Rep 1
Signal Bin	Count
-4	19
-3	46
-2	101
-1	127
0	135
1	105
2	72
3	43
4	24
5	19
6	54
7	513
8	1276
9	142
>9	0

## Sheet: SCC2302 Rep 2
Signal Bin	Count
-4	17
-3	43
-2	107
-1	137
0	123
1	111
2	64
3	41
4	30
5	21
6	42
7	550
8	1240
9	148
10	2
>10	0

## Sheet: SCC393 Rep 1
Signal Bin	Count
-4	19
-3	27
-2	100
-1	199
0	118
1	47
2	25
3	28
4	44
5	69
6	181
7	544
8	1125
9	148
10	2
>10	0

## Sheet: SCC393 Rep 2
Signal Bin	Count
-4	5
-3	35
-2	134
-1	195
0	104
1	36
2	38
3	25
4	37
5	61
6	147
7	566
8	1155
9	138
>9	0

## Sheet: SCC4092 Rep 1
Signal Bin	Count
-4	25
-3	38
-2	65
-1	141
0	159
1	113
2	63
3	46
4	24
5	21
6	52
7	523
8	1269
9	136
10	1
>10	0

## Sheet: SCC4092 Rep 2
Signal Bin	Count
-4	15
-3	38
-2	87
-1	139
0	147
1	114
2	78
3	35
4	16
5	19
6	62
7	511
8	1281
9	133
10	1
>10	0

## Sheet: A160 Rep 1
Signal Bin	Count
-4	16
-3	42
-2	107
-1	191
0	116
1	40
2	34
3	24
4	36
5	63
6	139
7	577
8	1159
9	132
>9	0

## Sheet: A160 Rep 2
Signal Bin	Count
-4	22
-3	42
-2	89
-1	200
0	120
1	37
2	27
3	24
4	43
5	64
6	168
7	548
8	1151
9	141
>9	0

[truncated: 7 more sheets: A160 Rep 3, AAS4A Rep 1, AAS4A Rep 2, I23C Rep 1, I23C Rep 2, S23A Rep 1, S23A Rep 2]
