# Supplementary material for: Genomic Stability of Aggregatibacter actinomycetemcomitans during Persistent Oral Infection in Human
Source: PLoS One. 2013 Jun 18;8(6):e66472. doi: 10.1371/journal.pone.0066472 (PMC3688926; doi:10.1371/journal.pone.0066472)
Supplement: Table S6 — Annotations of the genes found on the plasmid S23A. (XLSX) [file pone.0066472.s010.xlsx]

## Sheet: Overview
Total length	24102
G+C content (%)	38
No. of tRNAs	0
No. of rRNAs	0
No. of CDS	44
Average CDS size (bp)	450
Coding density (%)	82

## Sheet: Gene Info
GeneID	Start	Stop	Gene Type	Sequence ID	AccessionID	Product Description	GC content
S23A_0001	1180	1479	CDS	S23A_plasmid	NA	hypothetical protein	37
S23A_0002	1792	1529	CDS	S23A_plasmid	NA	hypothetical protein	36
S23A_0003	2466	1819	CDS	S23A_plasmid	YP_003966092	lytic transglycosyllase catalytic	41
S23A_0004	2928	2491	CDS	S23A_plasmid	EGY34770	single strand binding protein	45
S23A_0005	3157	3735	CDS	S23A_plasmid	EGY34790	site-specific recombinase	37
S23A_0006	4176	3739	CDS	S23A_plasmid	EGY34791	nickase	35
S23A_0007	4439	4173	CDS	S23A_plasmid	EGY75633	nickase	34
S23A_0008	4892	4470	CDS	S23A_plasmid	EGY34791	nickase	32
S23A_0009	5404	4862	CDS	S23A_plasmid	NA	hypothetical protein	29
S23A_0010	5541	5711	CDS	S23A_plasmid	NA	hypothetical protein	44
S23A_0011	5978	5664	CDS	S23A_plasmid	NA	hypothetical protein	40
S23A_0012	6018	6302	CDS	S23A_plasmid	NA	hypothetical protein	26
S23A_0013	6583	6972	CDS	S23A_plasmid	NA	hypothetical protein	41
S23A_0014	7013	7387	CDS	S23A_plasmid	NA	hypothetical protein	46
S23A_0015	7377	8054	CDS	S23A_plasmid	NA	hypothetical protein	45
S23A_0016	8032	8649	CDS	S23A_plasmid	NA	hypothetical protein	39
S23A_0017	8639	8836	CDS	S23A_plasmid	EGT77782	putative copG-like DNA-binding protein	37
S23A_0018	9244	9032	CDS	S23A_plasmid	NA	hypothetical protein	43
S23A_0019	10193	9552	CDS	S23A_plasmid	EGY75643	Replication protein	38
S23A_0020	10376	10510	CDS	S23A_plasmid	NA	hypothetical protein	42
S23A_0021	10940	11143	CDS	S23A_plasmid	NA	hypothetical protein	34
S23A_0022	11503	11267	CDS	S23A_plasmid	NA	hypothetical protein	31
S23A_0023	11929	11696	CDS	S23A_plasmid	EGY47499	filamentation induced by cAMP protein Fic-like protein	43
S23A_0024	12250	12011	CDS	S23A_plasmid	NA	hypothetical protein	37
S23A_0025	12884	12243	CDS	S23A_plasmid	EGY48904	partition protein	40
S23A_0026	13043	12909	CDS	S23A_plasmid	NA	hypothetical protein	34
S23A_0027	13306	13473	CDS	S23A_plasmid	NA	hypothetical protein	35
S23A_0028	13470	13748	CDS	S23A_plasmid	NA	hypothetical protein	39
S23A_0029	14297	13815	CDS	S23A_plasmid	NA	hypothetical protein	30
S23A_0030	14720	14388	CDS	S23A_plasmid	EGY50781	YggA-like protein	41
S23A_0031	15140	14796	CDS	S23A_plasmid	EGY50780	lipoprotein	43
S23A_0032	16457	15174	CDS	S23A_plasmid	EGY56209	ATPase	41
S23A_0033	16909	16502	CDS	S23A_plasmid	EGY47490	ATPase	40
S23A_0034	17532	16912	CDS	S23A_plasmid	EGY47489	ATPase	44
S23A_0035	17941	17558	CDS	S23A_plasmid	EGY75657	transport associated protein 11	41
S23A_0036	19063	17954	CDS	S23A_plasmid	EGY56207	transport associated protein 10	43
S23A_0037	19930	19073	CDS	S23A_plasmid	AAK19532	transport associated protein 9	37
S23A_0038	20618	19932	CDS	S23A_plasmid	AAK19531	transport associated protein 8	40
S23A_0039	20758	20615	CDS	S23A_plasmid	EGY34777	lipoprotein	33
S23A_0040	21828	20827	CDS	S23A_plasmid	AAK19530	transport associated protein 6	38
S23A_0041	22065	21838	CDS	S23A_plasmid	NP_067579	lipoprotein	32
S23A_0042	22774	22079	CDS	S23A_plasmid	EGY50804	transport associated protein 4	41
S23A_0043	23815	22820	CDS	S23A_plasmid	NP_067581	ATPase	41
S23A_0044	23857	24030	CDS	S23A_plasmid	NA	hypothetical protein	45
