# Supplementary material for: Genomic Stability of Aggregatibacter actinomycetemcomitans during Persistent Oral Infection in Human
Source: PLoS One. 2013 Jun 18;8(6):e66472. doi: 10.1371/journal.pone.0066472 (PMC3688926; doi:10.1371/journal.pone.0066472)
Supplement: Table S7 — Comparative transcriptome analysis of paired strains. (XLSX) [file pone.0066472.s011.xlsx]

## Sheet: S23A vs I23C
ClusterID	Expected Length	Product Description	t-test	S23A	S23A	S23A	I23C	I23C	I23C	Expression Ratio S23A/I23C
p-cluster09851	153	Hypothetical protein	0.00132136	376.654	277.497	403.487	858.953	784.768	724.586	0.44658
p-cluster01218	1182	atoB, thlA, phbA, act : acetyl-CoA acetyltransferase (Beta-ketothiolase,3-ketoacyl-CoA thiolase)	0.00558175	26.1996	24.0042	27.8894	32.9561	34.3239	36.8287	0.750112
p-cluster02176	2421	ATP-dependent OLD family endonuclease	0.00569591	100.721	58.2854	84.4559	260.087	258.659	197.02	0.340142
p-cluster01731	1077	CRISPR-associated protein Cas1	0.00668808	258.964	300.522	235.623	652.712	557.675	519.217	0.459705
p-cluster00952	453	fabZ : (3R)-hydroxymyristoyl-acyl carrier protein dehydrase	0.00683554	5640.21	6143.06	5761.4	4422.35	4702.77	4985.65	1.24335
p-cluster02620	777	hypothetical protein HS_0521	0.0107942	7.32135	5.80815	5.74168	2.74881	2.94016	3.99688	1.94833
p-cluster00551	876	tehB, hag1 : tellurite resistance protein; hemagglutinin homolog	0.0107965	6816.69	6968.26	6164.52	4591.32	5066.35	5479.41	1.31792
p-cluster01858	249	conserved hypothetical protein	0.0145427	1570.6	1457.85	1468.8	1651.18	1696.49	1734.69	0.884873
p-cluster01238	1065	hemU, fecD : iron (III) ABC transporter, permease protein	0.0153257	418.403	368.035	437.845	316.369	267.195	308.615	1.37224
p-cluster01223	1158	glxK, garK, ybbZ : glycerate kinase	0.0170278	216.952	162.547	252.494	387.604	306.93	397.013	0.578989
p-cluster05012	129	Hypothetical protein	0.0170982	7.68195	7.45621	7.33105	4.99719	5.72003	6.03667	1.34113
p-cluster00046	2367	TonB-dependent receptor	0.0217491	174.852	182.706	218.345	135.081	111.103	137.951	1.49922
p-cluster08004	966	glycosyl transferase, family 2	0.023425	10.2476	8.60599	10.1463	12.661	12.0251	14.4592	0.740828
p-cluster01585	294	crispr-associated protein Cas2	0.0288683	175.556	195.099	164.353	471.344	381.513	332.032	0.451526
p-cluster06201	600	imidazole glycerol phosphate synthase, glutamine amidotransferase subunit	0.0294663	8.43594	7.33166	7.70142	6.11546	6.2658	6.57386	1.23814
p-cluster02352	336	Mu-like phage gp25	0.0324885	4.82234	6.43602	5.20505	2.74881	4.24082	2.69033	1.70077
p-cluster02262	705	ycbB : glycosyl transferase	0.0327134	1096.79	2025.41	1874.26	124.791	143.434	94.6165	13.7704
p-cluster06887	357	Antibiotic biosynthesis monooxygenase	0.0333059	11.0222	13.6471	12.7912	20.1432	17.3203	15.7869	0.703478
p-cluster00647	774	fnr, hlyX : anaerobic regulatory protein; transcription regulator Fnr	0.0333083	4153.13	3801.81	3789.55	3160.8	3119.92	3588.71	1.18999
p-cluster01232	1098	yneA : LACI-type transcriptional regulator	0.034442	95.5928	66.3953	94.843	155.122	145.153	112.883	0.621629
p-cluster01151	1797	oadA : oxaloacetate decarboxylase alpha chain	0.0354716	374.965	446.11	487.609	585.742	601.455	605.464	0.730023
p-cluster07346	117	Hypothetical protein	0.036445	20.917	17.6643	27.3907	31.7413	35.7515	34.7434	0.64529
p-cluster03220	1164	Na+/H+ antiporter NhaA	0.0377294	4.13704	5.75459	5.62177	2.74881	3.90386	2.69033	1.66043
p-cluster02343	381	conserved hypothetical protein	0.0428233	872.016	1718.29	1762.68	91.716	87.2641	190.967	11.7665
p-cluster00782	633	ygbL, fucA : L-fuculose-phosphate aldolase	0.0439073	69.0488	64.0459	53.1821	86.8713	90.1506	72.4256	0.746757
p-cluster00505	921	truB : tRNA pseudouridine synthase B	0.0455293	960.073	966.611	1067.03	895.031	837.187	871.405	1.14983
p-cluster01146	1887	possible outer membrane protein	0.046056	1544.97	1614.29	1471.46	1163.61	1241.17	1413.17	1.21288
p-cluster01054	300	preprotein translocase subunit YajC	0.0469577	2150.4	565.169	1576.88	3363.05	3479.9	2998.98	0.436139
p-cluster00474	954	coaA : pantothenate kinase	0.0472116	253.011	293.774	293.189	233.023	209.729	247.139	1.21755
p-cluster08087	123	Hypothetical protein	0.0480065	168.668	223.204	211.091	325.692	321.5	453.826	0.547641
p-cluster01023	351	COG3094: Uncharacterized protein conserved in bacteria	0.0480968	619.137	702.859	758.399	875.303	868.846	856.966	0.799809
p-cluster08460	1314	chromosome segregation ATPase	0.0481138	5.0782	4.84049	8.10257	8.60523	9.54394	11.3554	0.610795
p-cluster02790	285	Hypothetical protein	0.0486872	81.009	39.7384	89.7517	2.74881	10.437	2.69033	13.2588
p-cluster00195	1467	ArtI protein	0.0500871	1162.14	1433.97	1304.53	898.087	1078.1	1078.85	1.27679
p-cluster00070	2082	afuB : iron(III) ABC transporter, permease protein	0.0513425	389.607	416.285	499.539	589.19	501.784	571.624	0.785175
p-cluster04157	285	protein SGE1	0.0582372	652.376	708.166	728.414	465.952	493.714	625.645	1.31769
p-cluster08593	351	Hypothetical protein	0.0583536	608.793	560.093	619.447	562.273	525.414	507.891	1.12081
p-cluster00781	633	tmk : thymidylate kinase (DTMP)	0.0630352	3402.47	2788.89	3135.95	4186.54	3424.94	3963.32	0.80583
p-cluster01216	1188	serC : phosphoserine aminotransferase	0.0630605	572.152	363.31	535.35	752.735	760.34	601.214	0.695653
p-cluster01315	813	cysQ : sulphite synthesis pathway protein	0.0645858	1152.49	1084.89	1320.94	1432.32	1357.73	1459.33	0.837375
p-cluster03948	390	hypothetical protein GCWU000324_01050	0.0646515	2619.92	999.732	2782.31	4.95438	8.94435	4.00614	357.554
p-cluster00142	1605	nikA : nickel-binding periplasmic protein	0.0651886	1364.42	1341.67	1449.75	1307.35	1292.19	1241.85	1.08186
p-cluster02649	642	partition protein	0.0672811	9.00714	10.7446	14.7256	2.74881	6.88879	7.7016	1.9884
p-cluster13991	126	Hypothetical protein	0.0675964	26.096	20.7471	25.9806	27.5366	34.3017	30.7097	0.786874
p-cluster10826	273	hypothetical protein Aple02001033	0.0685129	251.48	176.591	215.247	263.849	270.299	315.657	0.757019
p-cluster00703	786	kdkA, wavC : KDO kinase	0.0703125	524.583	579.899	496.627	385.775	370.483	491.547	1.28314
p-cluster01198	1275	gntP, gntT : gluconate permease (GntP family)	0.0708372	212.382	194.341	213.528	383.22	271.371	305.878	0.64578
p-cluster15396	288	Hypothetical protein	0.0717172	3.50996	2.83786	4.49824	4.4974	5.59016	6.67451	0.64706
p-cluster00251	1323	dcuB : anaerobic C4-dicarboxylate transporter	0.0722141	1615.85	1275.82	1553.17	1770.83	2180.94	1772.87	0.776441
p-cluster00808	612	SH3 domain protein	0.0728903	1166.88	1339	1111.66	983.694	951.164	981.317	1.24051
p-cluster00354	1113	rfe, wecA : undecaprenyl-phosphate alpha-N-acetylglucosaminyltransferase	0.0729718	3308.4	4273.29	3508.83	2717.86	2604.02	3032.66	1.32749
p-cluster03207	1197	WD-40 repeat, putative	0.0733961	2.4373	2.83786	4.5677	4.75155	4.94583	6.75366	0.598312
p-cluster01205	1242	transporter protein	0.0743787	95.9248	117.743	115.149	128.596	126.932	136.721	0.838286
p-cluster02181	1605	Mu-like phage gp28	0.0754216	4.28569	5.5932	2.61602	7.08674	7.26025	6.83846	0.589788
p-cluster03077	2370	mod : type III restriction-modification system methylation subunit	0.0758804	353.194	905.647	908.722	85.4575	82.6855	108.604	7.83229
p-cluster02676	546	hypothetical protein BMSC_0095	0.0773641	4.90827	2.83786	2.61602	4.56463	7.67142	6.49666	0.553158
p-cluster10445	222	Hypothetical protein	0.0786664	195.116	61.5213	300.489	383.006	407.455	433.881	0.455041
p-cluster01743	723	engB : GTP-binding protein	0.0789745	1266.85	1595.04	1325.73	1005.81	1053.44	1230.63	1.27288
p-cluster00932	471	COG1607: Acyl-CoA hydrolase	0.079273	2895.61	3624.17	3592.05	2363.49	2303.49	3059.32	1.30876
p-cluster00253	1428	glgC : glucose-1-phosphate adenylyltransferase	0.0794035	226.281	259.314	279.7	305.18	322.92	279.629	0.843088
p-cluster08273	117	Hypothetical protein	0.0796339	13.6169	15.1433	20.9438	24.3613	25.0619	37.3073	0.573086
p-cluster02530	1581	site-specific recombinase	0.0821107	401.64	393.076	349.067	567.078	541.714	425.405	0.745525
p-cluster00329	1155	metX, metK : S-adenosylmethionine synthase; methionine adenosyltransferase	0.0825398	876.505	639.961	874.192	1337.76	1386.94	927.634	0.654556
p-cluster00240	1374	argG : argininosuccinate synthetase	0.082993	1133.96	875.352	1020.54	1241.12	1270.46	1232.24	0.809295
p-cluster02859	297	Hypothetical protein	0.0834048	154.867	83.7873	144.055	233.53	208.646	157.363	0.638338
p-cluster00478	951	prsA : ribose-phosphate pyrophosphokinase; phosphoribosylpyrophosphate synthase	0.0837973	3358.76	2409.43	3212.7	4726.17	4306.25	3399.38	0.722413
p-cluster00260	1311	oadB : oxaloacetate decarboxylase beta chain	0.0844666	685.103	601.436	870.384	953.44	871.796	1188.96	0.715589
p-cluster01368	654	atoD, ctfA : acetate CoA-transferase (alpha subunit)	0.0845743	37.9021	32.4107	40.3262	41.2021	47.9358	42.8431	0.838296
p-cluster01817	873	rgpBc : rhamnosyltransferase; glycosyltransferase homolog 2	0.0852363	579.127	1627.1	1548.56	158.533	150.72	222.276	7.06413
p-cluster05137	1032	ydeY, araH : ABC transport system permease protein	0.0863925	42.5402	33.1494	35.4484	46.714	51.3208	41.0142	0.799272
p-cluster00401	1146	galT, galB : UTP--hexose-1-phosphate uridylyltransferase / UDPglucose-hexose-1-phosphate uridylyltransferas	0.0877225	48.0682	37.1466	49.0296	61.3073	57.6795	49.8192	0.795258
p-cluster01913	123	hypothetical protein D11S_0339	0.0885678	10.8944	16.1164	12.3233	8.19315	6.94908	10.8329	1.5143
p-cluster01161	1566	cydA : cytochrome D ubiquinol oxidase, subunit I	0.0889218	4758.05	3398.23	4193.81	6002.2	5333.96	4688.17	0.770709
p-cluster03335	1041	ribosome small subunit-dependent GTPase A	0.089278	1515.75	1920.52	1642.74	1336.96	1274.88	1457.04	1.24826
p-cluster15539	150	Hypothetical protein	0.0920745	21.5608	2.83786	14.5001	31.6263	41.4256	20.2742	0.416805
p-cluster01617	1344	glpT, uhpT : GlpT/UhpT family transporter (hexosphosphate transport)	0.0923672	91.5129	65.1919	75.8632	128.181	125.017	87.3711	0.682881
p-cluster08527	168	Hypothetical protein	0.0930501	81.0379	107.721	101.293	67.3803	67.881	86.4217	1.30841
p-cluster03612	900	yneB, glpX : deoxyribose-phosphate aldolase	0.0932443	80.7387	70.985	76.6149	118.475	103.63	86.1895	0.74065
p-cluster01318	804	nagB : glucosamine-6-phosphate isomerase	0.093825	208.209	106.093	164.687	360.847	295.05	201.985	0.558341
p-cluster10676	885	lpxH : UDP-2,3-diacylglucosamine hydrolase	0.0941131	2867.18	3004.37	2512.27	2161.01	2468.38	2519.42	1.17276
p-cluster02297	516	hypothetical protein	0.0941895	348.273	541.485	534.786	215.343	231.016	403.982	1.67526
p-cluster00395	1080	ansB : L-asparaginase II precursor	0.0946431	335.2	349.09	471.817	594.978	530.086	439.99	0.738702
p-cluster01616	1389	cpxA, basS : sensory transduction protein for cpxR/basR	0.0956014	795.355	1306.18	1049.38	352.561	368.551	898.993	1.94488
p-cluster11720	1059	mtgA : monofunctional biosynthetic peptidoglycan transglycosylase	0.0964993	376.71	566.271	472.467	265.808	289.703	402.725	1.47714
p-cluster15441	561	NinG recombination protein	0.0966843	4.58423	6.44358	5.48646	3.80203	4.69032	3.68656	1.35597
p-cluster05093	120	hypothetical protein	0.0975401	9.91931	5.70091	9.85068	17.5607	11.4959	12.1755	0.617744
p-cluster03002	129	hypothetical protein D11S_0406	0.0994257	512.753	411.912	504.3	570.916	577.757	555.069	0.838721
p-cluster00587	873	manZ, ptnD : mannose-specific phosphotransferase system IID	0.100863	845.405	656.135	900.195	1013.98	910.66	1063.76	0.803687
p-cluster00225	1368	hemN : oxygen-independent coproporphyrinogen III oxidase	0.102034	996.351	905.951	1194.58	1231.59	1185.96	1350.61	0.821855
p-cluster01157	1686	fdhF : formate dehydrogenase H, selenopolypeptide subunit	0.10317	2105.61	1226.57	1618.5	2050.88	2849.16	2256.84	0.691738
p-cluster00428	1059	bioB : biotin synthetase	0.103236	1936.21	1777	2043.82	2227.79	1994.78	2224.47	0.892973
p-cluster00100	1818	ABC transporter, ATP-binding protein	0.104268	1275.38	1279.5	1558.89	926.739	837.372	1279.77	1.35149
p-cluster15497	312	Hypothetical protein	0.105327	4.14977	4.48481	4.19802	5.63506	6.68347	4.86537	0.74678
p-cluster00037	2430	ycaI, rec2 : recombination protein rec2	0.105724	37.2107	31.5921	32.1134	58.476	39.3841	47.2535	0.695429
p-cluster04350	225	Hypothetical protein	0.105819	3.04464	2.83786	3.53642	2.74881	2.37637	2.69033	1.20516
p-cluster01716	1539	oppA : oligopeptide transporter, periplasmic-binding protein	0.1064	1391.3	1501.12	1383.67	981.62	1247.2	1290.72	1.21496
p-cluster13376	114	Hypothetical protein	0.106483	17.5142	16.0324	18.3863	19.6935	24.6967	20.0668	0.805697
p-cluster03821	468	putative traC-like DNA primase	0.10734	8.09911	6.09539	5.54742	5.33325	4.7788	2.69033	1.54205
p-cluster15505	1281	nickase	0.108318	3.52657	2.83786	2.61602	9.3631	6.67516	4.46587	0.437983
p-cluster01166	1509	rbsA, mglA : D-ribose ABC transporter, ATP-binding protein / galactoside ABC transporter, ATP-binding protein	0.10921	120.064	86.4665	108.398	147.791	167.47	115.735	0.7307
p-cluster00186	1503	pykA : pyruvate kinase II	0.109813	3735.7	1717.32	3413.22	5307.49	5298.17	3541.8	0.626702
p-cluster01727	1140	yisS, yhjJ : oxidoreductase-dehydrogenase	0.10982	104.627	74.7096	108.675	127.9	139.168	107.998	0.767898
p-cluster02924	243	putative ATPase involved in DNA repair	0.110523	22.2145	28.5907	23.682	17.7429	22.4717	19.2933	1.25172
p-cluster01867	213	hypothetical protein D11S_1384	0.110942	18.1912	13.1849	17.024	21.1828	18.2825	20.3892	0.808629
p-cluster02755	360	transcriptional regulator	0.112783	4.2413	2.83786	3.39945	5.27255	6.79707	10.4708	0.464882
p-cluster01140	1977	cpdB : 2,3-cyclic-nucleotide 2-phosphodiesterase	0.113194	323.55	195.908	279.219	472.72	494.979	298.405	0.630815
p-cluster07445	156	Hypothetical protein	0.113398	14.8406	11.5348	16.3711	18.6014	16.0912	18.7866	0.799312
p-cluster02943	150	Hypothetical protein	0.113938	9.11991	11.2938	9.45423	6.8611	9.30128	7.75987	1.24854
p-cluster03091	2013	COG0610: Type I site-specific restriction-modification system, R (restriction) subunit and related helicases	0.115674	414.023	1511.82	1016.57	134.887	111.514	147.324	7.47328
p-cluster01130	2313	pflB, pfl : formate acetyltransferase	0.11568	8856.52	4652.93	10507.2	13759.1	13235.6	10097	0.647493
p-cluster00327	1155	putative RNA 2'-O-ribose methyltransferase MtfA	0.116046	1419.52	1145.72	1356.52	1545.19	1532.22	1492.33	0.858202
p-cluster01650	642	eda, hga, kdgA : 4-hydroxy-2-oxoglutarate aldolase	0.116107	276.323	174.316	178.852	358.863	345.981	235.346	0.669534
p-cluster01732	957	rfbN : rhamnosyltransferase	0.116473	580.733	1872.36	1274.53	271.878	220.526	252.011	5.00745
p-cluster00807	615	twin-argninine leader-binding protein DmsD	0.116659	116.534	151.171	100.659	183.4	169.504	137.059	0.751823
p-cluster02152	114	Hypothetical protein	0.1167	26.0214	22.0725	29.6857	29.6069	30.1152	35.2744	0.818763
p-cluster00964	438	hns : DNA-binding protein H-NS	0.1168	2913.77	1169.35	3265.21	5039.46	4782.94	2992.66	0.573414
p-cluster04508	189	phosphoribosylglycinamide formyltransferase	0.11692	820.634	318.722	474.17	1093.59	1072.09	665.823	0.569849
p-cluster01948	1332	FHA domain-containing protein	0.117049	4.13312	2.83786	4.08477	2.74881	2.37637	2.69033	1.41459
p-cluster01610	1509	mmsA : NAD-dependent aldehyde dehydrogenase	0.117272	198.323	117.112	176.207	286.965	250.835	185.417	0.679799
p-cluster01791	2151	hsdR : type I restriction enzyme R protein	0.117742	797.958	632.928	755.462	842.57	801.338	909.368	0.856291
p-cluster01041	324	possible DNA-binding protein	0.117845	245.623	146.371	237.753	363.352	384.973	233.806	0.641205
p-cluster13368	246	Hypothetical protein	0.118986	626.844	496.797	593.457	664.235	632.275	786.712	0.824251
p-cluster02348	351	protein of unknown function DUF891	0.120585	332.139	274.714	308.074	441.479	436.254	322.016	0.762598
p-cluster00208	1395	selA : selenium transferase (Cysteinyl-tRNA(Sec) selenium transferase)	0.120787	617.948	448.746	476.098	700.121	664.09	571.154	0.797158
p-cluster01231	1110	putative exported protein precursor	0.121001	185.302	100.896	146.372	257.969	231.99	163.447	0.662023
p-cluster01945	1389	hypothetical protein Mmwyl1_1184	0.122333	4.28823	2.83786	4.04109	2.74881	2.37637	2.69033	1.42885
p-cluster02111	147	Hypothetical protein	0.122515	4.63486	4.15594	6.1249	2.74881	4.04644	3.78005	1.41043
p-cluster00512	942	transcriptional regulator	0.122807	375.249	268.274	247.294	429.306	481.504	329.858	0.718014
p-cluster01923	3288	helicase	0.123262	5.49517	2.83786	2.61602	7.2408	4.83197	5.78636	0.613079
p-cluster00398	1059	rfaF, waaF : ADP-heptose--LPS heptosyltransferase II	0.124155	78.3938	45.6821	85.2681	104.999	104.757	87.1033	0.705196
p-cluster02900	351	hypothetical protein HPS_03234	0.124766	249.854	451.806	366.817	155.918	166.004	303.41	1.70865
p-cluster15416	420	hypothetical protein XfasM23_1026	0.125414	3.08379	2.83786	2.61602	3.88631	7.60135	9.38383	0.409059
p-cluster04482	195	Hypothetical protein	0.125809	8.9974	9.71147	7.07448	6.99215	6.37699	6.58007	1.29245
p-cluster00095	1851	secD : protein-export membrane protein	0.126236	2142.8	3169.07	3018.25	4596.53	2992.35	4775.33	0.673729
p-cluster01815	936	hypothetical protein CLOBOL_01841	0.127084	216.774	194.98	173.574	262.983	254.809	202.868	0.812211
p-cluster03049	114	Hypothetical protein	0.1277	145.798	80.9314	187.451	220.526	211.528	215.596	0.639515
p-cluster01760	315	RNA polymerase factor sigma-32	0.129844	1232.37	1486.67	1075.99	919.067	1016.51	991.466	1.29654
p-cluster00749	684	ABC transporter, ATP-binding protein	0.130231	605.632	811.14	631.298	443.537	520.546	613.022	1.29863
p-cluster04693	159	Hypothetical protein	0.131517	4.50228	2.83786	4.08362	2.74881	2.37637	2.69033	1.46168
p-cluster15436	312	hypothetical protein Aaphi23p25	0.131841	2.4373	2.83786	3.88306	3.82029	4.2284	4.17497	0.749221
p-cluster04765	147	hypothetical protein D11S_1142	0.13196	7.07332	2.83786	7.02431	9.69687	8.64977	8.67132	0.626823
p-cluster05768	282	oadG : oxaloacetate decarboxylase gamma chain	0.132811	453.831	228.598	460.647	535.43	772.255	492.042	0.635139
p-cluster04026	357	Hypothetical protein	0.133548	18.7962	19.5616	23.2795	34.5643	25.3314	24.3212	0.731887
p-cluster01345	705	pepE : peptidase E	0.133766	171.395	72.0925	102.496	239.222	267.249	132.041	0.54186
p-cluster00259	1308	pepB : peptidase B (leucyl aminopeptidase)	0.134092	1172.92	1682.72	1407.01	1198.55	1047.74	996.499	1.3145
p-cluster00427	1005	gapA, gapdH : glyceraldehyde 3-phosphate dehydrogenase	0.134216	13196.4	6733.29	14167.4	18787.1	19370.1	13208.2	0.663814
p-cluster01510	1458	probable transport protein	0.134467	533.85	711.74	642.992	457.487	461.743	588.313	1.25276
p-cluster00126	1668	dcuB, genf, b4123, z5725 : anaerobic C4-dicarboxylate transporter	0.134524	2156.19	1311.8	2253.23	2326.76	2775.51	2677.55	0.735392
p-cluster02141	120	Hypothetical protein	0.134831	1988.06	2227.62	2278.14	1838.69	1943.97	2071.23	1.10932
p-cluster03357	909	LysR protein	0.135717	3.56373	2.83786	3.62828	2.74881	2.75053	2.69033	1.2247
p-cluster03199	1221	prophage integrase	0.136111	7.34159	6.56488	7.45788	2.74881	6.60146	4.02078	1.59781
p-cluster02871	198	hypothetical protein	0.136234	841.065	462.462	895.786	933.703	973.981	1269.09	0.69231
p-cluster00864	552	ispA, ispZ : intracellular septation protein	0.136987	1901.01	2165.93	1496.96	1352.61	1412.9	1396.04	1.33698
p-cluster01253	1026	galR, galS : galactose operon repressor (gal repressor)	0.137549	61.766	39.0681	59.0728	74.1204	68.3596	67.0963	0.763001
p-cluster01052	327	antibiotic biosynthesis monooxygenase domain protein	0.138176	39.2377	22.6151	42.4009	51.9926	49.4592	45.0567	0.711588
p-cluster01202	1251	pepT : peptidase T	0.138333	366.471	360.127	457.451	486.436	731.28	503.903	0.687753
p-cluster00139	1593	polysaccharide biosynthesis protein	0.138539	901.849	910.88	890.968	702.595	699.855	878.457	1.18536
p-cluster00242	1335	membrane-associated zinc metalloprotease	0.138721	1815.71	2866.47	2232.82	1460.55	1594.81	1733.32	1.44403
p-cluster00180	1461	pepD : aminoacyl-histidine dipeptidase; Beta-alanyl-histidine dipeptidase	0.13914	929.692	561.97	936.706	1345.18	1356.12	867.785	0.68039
p-cluster00145	1578	ydeV, xylB : sugar kinase	0.139604	103.327	93.8307	93.5263	127.054	139.834	101.514	0.78904
p-cluster07851	198	IS222, family IS3	0.14037	4.75155	2.83786	4.19489	2.74881	2.37637	2.69033	1.50781
p-cluster00993	396	mscL : large-conductance mechanosensitive channel	0.140525	6709.36	1588.24	4803.31	8405.75	8749.69	6033.11	0.564973
p-cluster02130	132	hypothetical protein	0.141709	259.241	429.191	247.978	143.001	160.63	240.289	1.72159
p-cluster00391	1056	mreB : rod shape-determining protein	0.14221	7107.59	5203.82	7468.81	8667.07	7746.12	8092.68	0.807163
p-cluster10444	318	hypothetical protein HD1442	0.142572	74.3329	44.1788	199.24	224.599	189.952	228.367	0.494235
p-cluster01061	294	COG1872: Uncharacterized conserved protein	0.142744	2004.23	2382.7	2199.07	2148.19	1656.12	1720.98	1.19197
p-cluster01241	1062	lbgB, losB : possible LOS biosynthesis enzyme (D-glycero-D-manno-heptosyl transferase)	0.143095	591.221	931.487	808.993	529.365	417.174	686.019	1.42825
p-cluster13628	1194	hypothetical protein HD1439	0.143476	272.863	223.224	182.631	162.06	181.315	157.88	1.35404
p-cluster01992	744	hypothetical protein EUBREC_0637	0.143714	3.86132	4.8209	4.7746	2.74881	4.36217	2.69033	1.37296
p-cluster00955	453	holD : DNA polymerase III, psi subunit	0.143892	1203.12	1196.96	1130.93	1020.19	1042.98	1166.33	1.09336
p-cluster04556	180	hypothetical protein APL_1725	0.144448	5.29024	5.2515	4.64117	2.74881	4.41191	4.37092	1.31663
p-cluster01150	1836	nucA : 5'-nucleotidase precursor	0.144539	4045.07	6601.81	5800.95	3145.4	3018.25	4934.8	1.48199
p-cluster01175	1467	glgA : glycogen synthase	0.14458	622.794	595.701	558.29	721.608	670.231	606.41	0.889171
p-cluster01678	360	Plasmid maintenance system killer	0.14525	596.763	579.649	578.094	761.559	768.164	601.912	0.82308
p-cluster04392	216	sucrose-6-phosphate hydrolase (Sucrase) (Invertase)	0.145421	3.03183	2.83786	3.72321	2.74881	2.37637	2.69033	1.22742
p-cluster01631	939	mocB : possible ABC-related substrate binding protein	0.146246	37.201	27.3001	29.7527	36.5515	48.9767	36.7551	0.770782
p-cluster11271	1149	putative phage-related secreted protein	0.146425	1621.19	1114.27	1268.87	1029.19	1039.54	922.598	1.33865
p-cluster12768	129	Hypothetical protein	0.146496	4597.01	6831.51	5801.62	3786.04	3805.28	5221.77	1.34473
p-cluster00746	675	NrdG protein	0.146541	752.031	772.623	645	551.942	701.194	594.905	1.17403
p-cluster01636	891	NADH pyrophosphatase	0.147411	1743.31	2375.32	1894.75	1691.85	1518.01	1531.62	1.26825
p-cluster00495	939	UspA protein	0.148042	4324.28	6192.63	4465.72	3363.3	3515.77	4162.87	1.35688
p-cluster04783	147	Hypothetical protein	0.148316	5.78757	5.03994	5.30937	4.00098	3.98723	5.3011	1.21428
p-cluster07659	411	COG3036: Uncharacterized protein conserved in bacteria	0.148511	930.037	108.337	233.46	1030.62	1203.18	713.591	0.431512
p-cluster01296	876	lapB : LapB membrane protein	0.148511	774.851	671.077	682.75	639.523	616.423	656.545	1.11304
p-cluster00288	1248	4-hydroxy-3-methylbut-2-enyl diphosphate reductase	0.14865	63.7996	56.0195	60.1746	90.1538	94.8508	62.605	0.726926
p-cluster00726	696	cpxR, basR : response regulatory protein	0.149126	4637.97	6203.28	6574.97	3531.96	3578.12	5539.06	1.37687
p-cluster02665	597	ExsB family protein	0.149338	1105.28	1216.53	899.805	920.322	877.04	813.475	1.23394
p-cluster02575	1032	ATPase	0.150289	319.813	1294.23	576.564	69.3063	58.2611	69.4912	11.1165
p-cluster01131	2349	maeB : NADP-dependent malic enzyme (NADP-ME)	0.150499	1396.21	936.574	1260.93	2000.12	1813.38	1252.15	0.70943
p-cluster00412	1095	purM : phosphoribosylformylglycinamidine cyclo-ligase	0.151556	2331.61	1488.36	1283.75	2987.68	3411.45	1831.34	0.6201
p-cluster00623	795	COG3076: Uncharacterized protein conserved in bacteria	0.151602	1234.46	1578.34	1482.99	1340	1102.81	1173.16	1.188
p-cluster01309	1260	rbn : ribonuclease BN	0.15182	413.479	629.716	490.241	366.241	355.819	385.698	1.38427
p-cluster01002	390	endoribonuclease L-PSP, putative	0.15274	1325.82	952.267	1156.01	1868.85	1852.77	1177.57	0.700952
p-cluster00589	837	xthA : exodeoxyribonuclease III	0.152904	2263.94	2616.52	2194.78	2251.31	2049.49	1832.88	1.15351
p-cluster00324	1224	sucC : succinyl-CoA synthetase, beta chain	0.153421	532.418	391.087	506.386	687.041	574.226	518.148	0.803574
p-cluster00760	657	rpiA : ribose 5-phosphate isomerase A	0.153459	561.646	661.726	731.28	854.505	856.021	668.307	0.821685
p-cluster00351	1119	5-methyltetrahydropteroyltriglutamate-- homocysteine methyltransferase	0.153668	3642.76	4362.95	3005.56	2600.22	3072.59	2803.96	1.29899
p-cluster01420	450	rpL9, rplI : 50S ribosomal protein L9	0.1537	9775.31	7562.85	11253	11443	11088.8	12945.4	0.805903
p-cluster00455	981	manX : mannose-specific phosphotransferase element	0.154014	222.649	236.028	257.43	360.937	314.492	249.763	0.77401
p-cluster02445	147	lipoprotein	0.154075	78.1535	186.737	119.923	73.6883	58.3231	45.8472	2.16359
p-cluster00572	855	kdsA : 2-dehydro-3-deoxyphosphooctonate aldolase	0.154186	1669.12	1605.71	1635.66	1993.05	2011.64	1661.36	0.866652
p-cluster02031	408	conserved putative membrane protein	0.154316	5.75905	2.83786	5.14443	2.74881	2.37637	2.69033	1.75822
p-cluster00471	987	accA : acetyl-coenzyme-A carboxylase subunit A	0.154904	4046.97	3815.24	4174.92	3626.2	3506.74	3971.43	1.084
p-cluster00911	507	YfbU family protein	0.155441	1989.05	1967.6	1811.67	1668.38	1905.02	1600.25	1.11494
p-cluster00742	678	protein AhpA	0.15583	712.045	551.677	602.884	769.124	876.892	651.349	0.812499
p-cluster14040	192	Hypothetical protein	0.156394	32.9399	13.9062	26.8184	27.6925	40.7356	46.919	0.638633
p-cluster02711	453	hypothetical protein CGSHiR3021_02658	0.157016	4.94914	5.84388	3.52482	2.74881	4.32767	2.69033	1.46597
p-cluster05330	96	Hypothetical protein	0.157708	5046.89	3654.28	4796.81	4912.2	5374.24	6138.46	0.821799
p-cluster00089	1860	arcB : aerobic respiration sensor-response protein	0.157899	338.758	583.888	517.66	277.862	244.221	429.191	1.51408
p-cluster01220	1185	adhC : alcohol dehydrogenase, class III; glutathione-dependent formaldehyde dehydrogenase	0.158808	6298.46	4609.12	6340.65	7146.27	7077.98	6692.47	0.824615
p-cluster00146	1575	guaA : GMP synthase	0.159018	446.99	410.014	516.065	539.47	479.639	561.615	0.868634
p-cluster01321	828	fecE : iron(III) ABC transporter, ATP-binding protein	0.15937	203.957	279.973	211.708	177.453	179.15	180.089	1.29616
p-cluster04605	168	hypothetical protein	0.159499	799.228	1067.61	857.029	671.631	583.106	865.384	1.28477
p-cluster01644	804	suhB : inositol-1-monophosphatase; extragenic suppressor protein	0.160677	74.2511	57.24	69.4912	99.4745	126.151	72.7284	0.673637
p-cluster02184	1548	hypothetical protein Anae109_1852	0.162212	741.746	923.115	674.446	855.116	931.647	1152.49	0.795886
p-cluster00660	768	tatC : sec-independent protein translocase protein	0.162317	3263.48	4860.45	3637.61	2442.25	2857.57	3431.51	1.34705
p-cluster00548	879	nanA : N-acetylneuraminate lyase	0.162741	597.032	361.096	486.985	786.712	773.352	496.314	0.702747
p-cluster00210	1389	prtC, yegQ : collagenase prtC homolog, possible protease	0.163379	688.966	300.969	677.06	1162.63	977.001	604.509	0.607474
p-cluster01395	612	pgsA : phosphatidylglycerophosphate synthase (CDP-diacylglycerol--glycerol-3-phosphate 3-phosphatidyltransferase)	0.164006	2678.38	2468.58	2577.37	1756.27	1988.6	2532.35	1.23053
p-cluster01206	1236	biofilm PGA synthesis N-glycosyltransferase PgaC	0.165183	2050.08	3383.86	2527.87	1664.4	1686.82	2207.42	1.43233
p-cluster01627	1005	capsular polysaccharide synthesis	0.165402	1136.2	1151.62	785.851	764.156	705.638	867.202	1.31522
p-cluster00798	624	dmsB : anaerobic dimethyl sulfoxide reductase, chain B	0.16592	209.433	176.48	136.247	316.072	305.426	176.427	0.654397
p-cluster00316	1197	macA : periplasmic protein	0.166373	1043.38	1965.05	1386.77	705.858	788.932	1229.84	1.61313
p-cluster01049	318	fis : DNA-binding protein	0.166913	1655.4	823.119	1907.94	2277.38	2247.05	1872.6	0.685702
p-cluster04355	222	hypothetical protein CGSHi22421_00922	0.16712	24.6271	22.209	27.8753	25.6782	32.8576	37.9391	0.774413
p-cluster08788	168	hypothetical protein	0.16728	33.7731	35.2794	42.5219	42.7028	39.5131	47.1935	0.862182
p-cluster05939	507	50S ribosomal protein L25	0.169503	3917.08	1286.77	2210.03	4584.17	4927.79	2918.12	0.596446
p-cluster01057	297	COG3771: Predicted membrane protein	0.169803	2820.97	1480.49	2006.13	3632.55	3114.51	2309.43	0.696472
p-cluster01453	291	DNA mismatch repair protein	0.170195	946.606	300.096	720.667	1542.97	1665.84	674.338	0.506643
p-cluster00852	567	6-phosphofructokinase	0.170284	2240.94	2097.67	1203.66	1136.2	1120.41	1254.81	1.57836
p-cluster03486	738	anititoxin/toxin system zeta toxin, signal recognition particle GTPase	0.170294	5700.91	6359.11	8381.34	4197.27	4091.73	6505.27	1.38171
p-cluster00462	966	pfkA : 6-phosphofructokinase	0.170443	2355.07	1059.11	1484.14	2699.66	2685.35	1899.52	0.672426
p-cluster00409	1029	gcp : O-sialoglycoprotein endopeptidase	0.171184	1749.79	1141.03	1136.79	2113.27	1930.11	1427.64	0.736172
p-cluster02585	945	putative phage associated protein	0.171496	4.04441	2.83786	5.13844	6.53887	4.69889	9.82662	0.570665
p-cluster00848	573	primosomal replication protein N	0.171736	152.155	169.283	278.811	212.393	349.989	329.565	0.672966
p-cluster00252	1323	oapA : opacity associated protein A	0.172007	7458.91	6143.53	7781.14	8008.96	8646.22	7754.08	0.876044
p-cluster01719	1518	ego, rbsA : ABC transporter ATP-binding protein	0.172634	29.9362	23.3816	25.4285	32.3585	36.9748	27.0884	0.816686
p-cluster00935	468	rnh, rnhA : ribonuclease H	0.173034	144.083	99.2409	116.701	153.204	175.438	126.798	0.790499
p-cluster02590	903	hypothetical protein NT05HA_2118	0.173083	2.4373	2.83786	2.61602	2.74881	5.80463	6.5209	0.523485
p-cluster00044	2376	aglA : alpha-glucosidase	0.173394	124.984	91.7906	126.742	173.907	157.561	116.749	0.766409
p-cluster00112	1749	msbA, ywjA : lipid A export ATP-binding/permease protein msbA	0.173426	1777.1	2611.33	1963.44	1680.82	1439.55	1707.91	1.31555
p-cluster03206	1197	ABC transporter ATP-binding protein	0.173831	2.4373	2.83786	2.61602	4.45281	3.94656	2.69033	0.711578
p-cluster01319	804	znuB, yebI : high-affinity zinc uptake system membrane protein	0.174183	661.028	825.238	725.104	644.593	477.007	686.969	1.22272
p-cluster03004	126	hypothetical protein D11S_2277	0.174316	3.63384	2.83786	3.3845	2.74881	3.01243	2.69033	1.1662
p-cluster02964	141	hypothetical protein D11S_2149	0.174851	8.9925	9.97328	9.85093	7.2476	5.66315	9.39105	1.29213
p-cluster00174	1476	radA, sms : DNA repair protein	0.174999	569.29	470.067	438.478	734.798	633.219	507.245	0.788068
p-cluster00754	666	possible phosphatase	0.175428	129.418	197.996	178.282	66.8659	101.824	162.7	1.52599
p-cluster15251	144	Hypothetical protein	0.175551	28.3983	19.2375	24.7292	29.4734	30.9707	27.8423	0.819663
p-cluster06402	1392	yadQ : chloride channel protein	0.175661	583.244	389.602	395.906	703.686	565.27	517.903	0.766011
p-cluster15520	309	hypothetical protein pVT745_p11	0.175862	1327.71	190.509	581.336	15.0111	12.8604	12.3401	52.2127
p-cluster00716	708	arcA : aerobic respiration control protein	0.176585	1501.24	938.199	1182.36	1842.28	2155.7	1240.24	0.691419
p-cluster00556	870	N-acetylmannosamine kinase	0.176751	277.81	255.14	241.272	478.857	404.529	267.376	0.672791
p-cluster00171	1488	amiB : N-acetylmuramoyl-L-alanine amidase II	0.176873	725.65	873.162	661.283	575.61	654.55	658.418	1.19672
p-cluster00950	456	transcriptional regulator NrdR	0.176947	1121.35	502.807	822.961	1390.43	1308.25	902.91	0.679454
p-cluster02407	189	hypothetical protein D11S_0813	0.177455	57.4396	50.1859	56.1417	56.2571	59.4013	61.989	0.921866
p-cluster03953	387	hypothetical protein PFLU1165	0.177678	4.69775	2.83786	5.1856	2.74881	2.91339	2.69033	1.52304
p-cluster02243	858	P-type conjugative transfer protein VirB9	0.178442	285.272	868.88	464.835	226.191	210.602	137.817	2.81755
p-cluster00468	960	tyrR : transcriptional regulatory protein	0.17902	847.877	972.826	737.522	683.764	745.973	723.629	1.18801
p-cluster08548	117	Hypothetical protein	0.179138	257.081	120.155	215.935	287.821	278.694	272.759	0.706767
p-cluster00431	1011	ydeZ : ABC transport system permease protein	0.179354	59.7533	49.9274	53.6136	92.0799	72.9222	57.5605	0.733701
p-cluster00538	909	omp100, yadA : outer membrane protein 100	0.180352	954.38	318.255	781.321	1654.68	1292.74	736.297	0.557576
p-cluster02365	300	Mu-like phage gp26	0.180578	3.49973	4.93914	3.39692	2.74881	3.47603	2.69033	1.3276
p-cluster00445	990	ispB : octaprenyl-diphosphate synthase	0.180721	2609.94	1999.69	2344.51	2808.47	2549.89	2629.15	0.870626
p-cluster03209	1341	nqrA : Na(+)-translocating NADH-quinone reductase subunit A	0.181474	4371.8	2983.84	4862.98	5629.1	4988.19	4885.6	0.788152
trna-cluster00038	68	Pseudo tRNA	0.181518	9.3793	10.6758	14.7089	17.6233	13.6797	13.6201	0.773858
p-cluster09189	138	Hypothetical protein	0.181719	126.479	290.199	223.784	86.0758	76.2275	186.496	1.83619
p-cluster00516	903	malM, molA : maltose operon periplasmic protein precursor	0.182183	157.3	102.106	130.48	183.763	165.23	140.252	0.796913
p-cluster00358	1107	torC, torY, yecK : possible cytochrome c-type protein	0.184154	419.109	321.74	378.484	527.23	948.231	500.123	0.566583
p-cluster15501	156	Hypothetical protein	0.184261	2.4373	2.83786	2.61602	2.74881	3.12046	3.79468	0.816559
p-cluster01639	849	yjmF : oxidoreductase	0.185661	72.1886	62.4467	60.9948	124.097	99.4633	67.691	0.671688
p-cluster00564	864	ribosomal protein L11 methyltransferase	0.18578	1998.03	1141.41	1282.35	2125.04	2152.63	1685.9	0.741467
p-cluster00667	759	gatR : galactitol utilization operon repressor	0.186346	640.669	326.485	437.133	895.205	940.988	460.815	0.611355
p-cluster00463	969	sapB : peptide ABC transporter, permease protein	0.186346	1157.66	2152.58	1254.33	788.204	840.32	1104.66	1.67006
p-cluster01637	864	UAA transporter family	0.186578	735.679	914.613	657.891	618.846	706.098	535.748	1.2405
p-cluster00080	1959	ftsH : cell division protein H, a metalloprotease	0.187677	3354.76	3022.93	3340.68	5275.49	5074.96	3211.6	0.716586
p-cluster07260	963	aldo-keto reductase	0.188131	131.907	65.1297	96.6268	210.005	172.893	99.2876	0.609026
p-cluster03526	708	TraJ protein	0.18822	3.28681	2.83786	3.28943	5.50961	3.33611	4.22164	0.720428
p-cluster04733	153	Hypothetical protein	0.18828	245.611	98.4006	152.868	321.67	285.138	178.67	0.632582
p-cluster00624	870	lipoprotein GNA1870	0.188485	3133.2	1115.91	1763.37	3940.53	4248.81	2097.35	0.584492
p-cluster01371	645	ribA, riBB : 3,4-dihydroxy-2-butanone 4-phosphate synthase; GTP cyclohydrase II	0.188519	2907.06	1279.91	2259.04	3412.95	3415.82	2423.75	0.696675
p-cluster02271	624	putative sulfate transport protein CysZ	0.18872	6.31246	5.77248	6.81396	5.88904	5.86266	5.42879	1.10002
p-cluster00768	645	adk : adenylate kinase	0.188955	524.409	627.111	546.254	502.95	462.27	544.015	1.12492
p-cluster01005	384	pfl, yfiD : probable glycyl radical protein/pyruvate-formate lyase	0.190093	4618.56	2120.5	2670.47	6937.17	8424.11	3086.61	0.510059
p-cluster02371	285	gatB : PTS system, galactitol-specific IIB component	0.190129	112.788	123.732	119.62	154.823	128.77	125.435	0.870698
p-cluster01038	324	phnA, psiD : alkylphosphonate uptake protein	0.190583	298.309	458.534	348.333	307.086	309.115	210.876	1.33624
p-cluster03362	891	transcriptional regulator-like protein	0.190702	2.4373	2.83786	2.61602	6.68108	5.35123	2.69033	0.53599
p-cluster01259	999	xylF : D-xylose ABC transporter, periplasmic-binding protein	0.190836	32.2129	19.5569	27.477	36.4102	44.0806	27.5746	0.733323
p-cluster01603	2439	dmsA : anaerobic dimethyl sulfoxide reductase, chain A	0.190944	173.7	191.552	130.999	283.692	294.82	160.804	0.671228
p-cluster00231	1425	pmbA, tldE, tldD : antibiotic maturation factor	0.191378	1069.14	839.361	1162.94	1334.48	1289.55	1056.77	0.834448
p-cluster01626	1011	yrbE, idhA : probable myo-inositol 2-dehydrogenase	0.191449	29.9788	25.3864	30.4324	44.8368	48.307	28.1657	0.707262
p-cluster00197	1425	tRNA-I(6)A37 thiotransferase enzyme MiaB	0.191639	1173.02	786.189	1694.92	1808.94	1531.12	1805.04	0.710215
p-cluster00043	2382	ponC, pbpB : penicillin-binding protein 1C	0.191902	956.741	936.05	1000.33	923.179	863.862	952.051	1.05623
p-cluster01717	1536	ribose ABC transporter; ATP-binding	0.192106	43.4384	45.1786	44.1914	45.9164	51.1701	45.7948	0.929502
p-cluster05361	90	Hypothetical protein	0.192124	159.543	42.3536	106.271	199.782	205.566	114.58	0.592712
p-cluster09333	171	Hypothetical protein	0.192133	19.488	11.2682	23.0843	26.0969	23.1075	24.593	0.729571
p-cluster00973	426	ndk : nucleoside diphosphate kinase	0.192597	728.425	1043.39	793.132	727.658	666.21	627.059	1.2692
p-cluster03419	816	hypothetical protein AlvinDRAFT_1828	0.192972	2.4373	2.83786	2.61602	4.30305	2.98541	6.47803	0.573217
p-cluster01018	357	dgkA : diacylglycerol kinase	0.193087	472.743	712.589	591.773	412.592	470.999	503.964	1.28075
p-cluster05396	528	nrdG : formate acetyltransferase activating enzyme (anaerobic ribonucleoside-triphosphate reductase activating protein)	0.193394	132.312	172.779	117.607	158.021	168.288	190.19	0.81839
p-cluster01492	2745	yhiH, ybhF : ABC transporter ATP-binding protein	0.19408	687.104	1014.28	491.059	449.525	465.172	401.494	1.66575
p-cluster00846	579	fthC : 5-formyltetrahydrofolate cyclo-ligase-family protein	0.194915	1627.19	1191.49	1217.69	1482.21	1847.79	1554.67	0.826334
p-cluster00938	468	pal : peptidoglycan-associated outer membrane	0.194956	16652.1	4503.32	19111.9	24316.2	25208	16487.5	0.610003
p-cluster00867	558	comB : competence protein B	0.195545	42.1682	38.8038	40.6525	38.1648	39.3609	38.6616	1.0468
p-cluster00403	1131	afuA : iron(III) ABC transporter, periplasmic iron-compound-binding protein	0.195875	1283.81	340.356	607.543	2411.38	2219.73	675.801	0.42053
p-cluster02005	648	ompW : outer membrane protein precursor	0.195943	2330.48	1021.27	1339.6	2771.91	3065.05	1616.73	0.629399
p-cluster01722	1404	uxaC : glucuronate/uronate isomerase	0.196035	396.552	273.088	288.478	606.611	517.501	314.952	0.665792
p-cluster00157	1533	yebA, tagE : lysostaphin precursor	0.196128	2154.2	4305.99	2984.36	1575.55	1854.63	2523.45	1.58635
p-cluster01233	1092	transporter	0.196458	327.407	224.907	265.547	452.876	469.09	263.411	0.689959
p-cluster07138	117	Hypothetical protein	0.196655	12.6635	12.63	18.2013	5.29357	6.73474	14.7391	1.62491
p-cluster09578	1107	peptidase S15	0.196672	1772.51	918.934	1230.18	2325.67	2301.09	1291.09	0.662676
p-cluster05096	123	Hypothetical protein	0.197221	48.7016	41.8186	40.5127	55.7797	56.4193	43.1612	0.843413
p-cluster00389	1062	recA : recombinase A	0.197353	4772.72	3182.4	4209.95	5601.63	5633.05	4109.16	0.792831
p-cluster00249	1398	uhpC, glpT : hexose phosphate transport system regulatory protein; regulator of uhpT expression	0.197362	923.055	401.868	555.185	1599.9	1452.72	586.286	0.516669
p-cluster04455	201	Hypothetical protein	0.197402	2.4373	2.83786	2.61602	2.74881	3.49654	4.5057	0.733992
p-cluster00598	825	dapF : diaminopimelate epimerase	0.197602	2401.5	2480.73	1585.29	3107.26	2958.34	2229.02	0.779724
p-cluster00472	954	ribose ABC transporter, permease	0.198084	200.06	125.751	164.345	260.676	318.189	162.788	0.660897
p-cluster02156	5976	VgrG-like protein (Rhs accessory genetic element)	0.199718	890.201	1768.57	1793.94	639.487	734.09	1346.07	1.63724
p-cluster03141	1521	site-specific recombinase, phage integrase family	0.199738	7.53464	8.9906	3.57279	2.74881	5.59614	2.69033	1.82125
p-cluster00840	582	mogA, mog : molybdopterin biosynthesis protein	0.199744	922.862	1527.96	1280.17	870.285	814.091	1078.54	1.35038
p-cluster05106	123	Hypothetical protein	0.199925	12.5472	10.2003	12.9488	13.2104	15.6342	12.6369	0.860536
p-cluster11839	699	Protein of unknown function DUF1016	0.199957	3.84523	4.63147	2.61602	2.74881	2.37637	2.69033	1.41932
p-cluster00381	1068	conserved permease	0.200184	1965.86	3210.25	2617.61	1767.32	1765.35	2280.83	1.34062
p-cluster00575	852	focA : formate transporter	0.201365	13791.2	7336.36	7759.68	15236.1	16349.5	10212.6	0.691111
p-cluster01199	1329	corB : possible hemolysin; membrane protein	0.201498	2044.17	3076.59	1988.6	1524.98	1523.06	2105.44	1.37952
p-cluster02380	261	hypothetical protein CGSHiR3021_02149	0.201776	2.4373	2.83786	2.61602	2.74881	3.64825	4.81176	0.704016
p-cluster02153	114	Hypothetical protein	0.201963	3.80717	4.61652	2.61602	2.74881	2.37637	2.69033	1.41254
p-cluster12008	129	NCS2 family nucleobase:cation symporter-2	0.20291	2.4373	2.83786	2.61602	4.24013	3.42237	2.69033	0.762226
p-cluster00207	1395	fumC : fumarate hydratase, class II	0.202986	1203.6	571.361	1304.83	1329.66	1803.92	1268.88	0.699564
p-cluster00745	693	sgbH : hexulose-6-phosphate synthase	0.203094	81.8179	53.2941	60.3244	139.781	130.621	60.9479	0.589819
p-cluster01628	996	kdgK : 2-dehydro-3-deoxygluconokinase	0.203918	318.423	156.136	159.168	428.676	432.09	203.613	0.595396
p-cluster09973	189	Hypothetical protein	0.204029	22.2779	36.0503	30.5133	19.0354	22.4201	25.5971	1.32495
p-cluster00058	2160	kdpB, copA, ctpA, ybaR, cueA : cation-transporting ATPase (probable potassium/copper transporter)	0.204218	955.405	1159.81	1000.02	1241.21	1357.29	1039.28	0.856357
p-cluster00136	1617	pckA, ppc : phosphoenolpyruvate carboxykinase/carboxylase	0.204446	410.726	188.179	283.47	519.901	559.652	290.141	0.644214
p-cluster05088	123	Hypothetical protein	0.20456	171.742	312.368	231.82	117.704	141.981	220.491	1.49097
p-cluster00537	888	hflC : hflC protein	0.204819	1793.25	1467.34	2055.98	2333.08	2211.73	1819	0.835439
p-cluster01193	1338	membrane protein; possible ABC transporter permease protein	0.204851	293.592	372.271	239.33	195.621	255.037	244.864	1.30146
p-cluster07051	318	hypothetical protein D11S_1504	0.205763	5.37916	4.75947	6.93935	9.48283	5.79446	7.67893	0.743937
p-cluster00591	828	apaH : bis(5'-nucleosyl)-tetraphosphatase	0.206472	2036.76	2211.86	1802.06	2428.41	2247.88	2080.66	0.895474
p-cluster02824	240	flp-2, flp : possible fimbril subunit	0.207235	48295.4	28656.7	55445.4	64161.1	55938.2	55445.4	0.75421
p-cluster02087	189	hypothetical protein D11S_1853	0.20742	124.469	79.9923	183.427	170.531	192.177	188.094	0.704224
p-cluster06147	2427	hmsH : possible outer membrane protein (hemin-binding protein / haemin storage protein)	0.207728	2328.04	3355.42	3651.67	2505.69	2002.88	2662.56	1.30177
p-cluster02598	858	ytfG : probable oxidoreductase	0.20806	153.208	35.3516	70.5348	189.583	222.932	88.2191	0.517429
p-cluster00597	825	icc : lacZ expression regulator	0.208185	1165.24	668.698	870.863	1382.79	1298.66	927.209	0.74953
p-cluster00336	1140	integral membrane protein; possible ABC transporter permease	0.208212	345.819	591.655	377.231	259.577	305.422	332.764	1.46442
p-cluster01171	1467	nagE : PTS system, N-acetylglucosamine-specific enzyme IIABC	0.20882	270.303	177.335	178.507	419.864	329.727	207.564	0.654172
p-cluster13771	132	hypothetical protein D11S_2129	0.20953	3501.87	2910.12	2794.05	3279.94	3478.31	4499.61	0.817744
p-cluster00096	1851	dsbD, cycZ : thiol:disulfide interchange protein; inner membrane copper tolerance protein	0.210701	638.87	944.74	757.496	559.354	534.431	744.066	1.27383
p-cluster03113	2019	5-methylaminomethyl-2-thiouridine methyltransferase	0.210794	850.727	665.29	574.144	1067.75	1159.26	670.231	0.721432
p-cluster00380	1071	phosphohydrolase	0.211116	326.766	465.201	323.087	295.872	290.438	275.411	1.29398
p-cluster14340	531	heavy metal-binding protein, putative	0.211639	102.714	41.5066	67.186	129.975	105.816	79.0073	0.671562
p-cluster01073	273	possible negative regulator of translation	0.211811	1244.97	473.899	825.419	1382.02	1503.06	931.95	0.66656
p-cluster00132	1644	groEL, groL : heat shock protein (hsp60)	0.212007	4587.1	2570.53	3287.75	8463.76	8794.1	3064.36	0.513988
p-cluster02199	1248	nucleoside 2-deoxyribosyltransferase	0.213293	758.412	772.846	882.191	793.965	667.961	713.067	1.10964
p-cluster04612	171	hypothetical protein HAPS_1985	0.213732	2.90311	2.83786	2.61602	4.28326	4.02282	2.69033	0.759975
p-cluster02913	165	hypothetical protein HSM_0653	0.214159	34.5814	44.8728	78.926	90.4125	80.2752	60.6684	0.684573
p-cluster00330	1248	galK : galactokinase	0.214458	27.0564	30.6199	27.6304	31.2628	32.5697	28.5942	0.922966
p-cluster01180	1419	aspA : aspartate ammonia-lyase	0.214588	1876.08	1284.17	2769.92	2516.19	2712.13	2980.77	0.72239
p-cluster00489	942	fatC, ceuC : iron(III) ABC transporter, permease protein	0.215082	16.4307	42.1376	24.7021	6.93318	15.5373	20.6393	1.93159
p-cluster05018	129	Hypothetical protein	0.215127	2.89689	4.8094	2.61602	4.75729	4.52715	4.72805	0.736651
p-cluster04296	318	hypothetical protein	0.215196	245.084	464.023	318.188	211.096	206.826	270.547	1.49214
p-cluster02006	645	hypothetical protein NT05HA_0291	0.215728	2.4373	2.83786	2.61602	2.74881	3.03095	3.85707	0.818857
p-cluster15532	129	Hypothetical protein	0.216326	196.182	18.3842	74.2302	2.74881	2.37637	2.69033	36.9518
p-cluster00036	2433	imp : organic solvent tolerance protein	0.216526	1679.31	3889.88	2785.48	1385.21	1351.66	2269.1	1.66894
p-cluster01295	876	fructosamine kinase	0.216584	150.521	58.7041	91.232	151.329	257.872	118.298	0.569588
p-cluster07773	135	Hypothetical protein	0.216875	2.4373	2.83786	2.61602	2.74881	2.88913	3.55293	0.85859
p-cluster00859	564	frr : ribosome recycling factor (ribosome releasing factor)	0.217207	6968.19	10046.9	6033.27	5271.76	5198.99	6212.65	1.38152
p-cluster00673	753	23S rRNA pseudouridine synthase D	0.217268	1490.14	2195.84	1755.46	1270.57	1290.95	1737.94	1.26561
p-cluster01573	444	rimI : ribosomal-protein-alanine acetyltransferase	0.217528	458.372	603.669	439.579	391.498	384.123	455.252	1.21996
p-cluster14719	312	Hypothetical protein	0.218381	61.0214	69.4477	63.0732	61.661	55.5009	61.892	1.08092
p-cluster01516	1272	nadR : nadAB transcriptional regulator	0.218426	1251.14	1419.16	1243.29	1247.55	1079.9	1239.49	1.09718
p-cluster05084	123	Hypothetical protein	0.218481	731.345	1189.19	876.509	687.217	557.806	835.003	1.34472
p-cluster03761	579	tdk : thymidine kinase	0.218881	1388.12	1238.42	1049.55	1421.72	1553.75	1265.37	0.866828
p-cluster02034	399	Hypothetical protein	0.219353	6.83936	2.83786	3.4589	13.7275	5.54899	6.99948	0.499929
p-cluster00149	1584	trpE : anthranilate synthase component I	0.219779	210.152	242.083	241.766	169.906	213.603	222.932	1.14438
p-cluster02540	1341	membrane protein-like protein	0.220205	649.189	1247.75	1036.93	385.996	401.414	989.445	1.65116
p-cluster10867	585	comC : competence protein C	0.220403	30.66	41.9041	37.9761	25.7409	29.8149	35.7818	1.21024
p-cluster02074	252	hypothetical protein pVT745_p09	0.220528	5.37353	2.83786	5.9365	5.1997	7.525	12.3796	0.563565
p-cluster01511	1434	sbcB : exodeoxyribonuclease I	0.220535	675.427	2209.19	1497.25	314.93	497.926	1215.98	2.1598
p-cluster00695	729	bioD1, ynfK : probable dethiobiotin synthetase 1	0.220598	1090.15	992.965	962.067	1021.04	1426.86	1204.62	0.833723
p-cluster00744	678	metI : D-methionine transport system permease protein (ABC transport system)	0.221023	1693.7	1604.86	1606.38	1471.27	1618.69	1578.74	1.0506
p-cluster05759	1092	omp34 : outer membrane protein 34	0.221295	10756.6	4447.28	13054.4	15734.9	14188.2	11645.4	0.679802
p-cluster01066	294	groES, groS, mopA : groES chaperonin	0.221721	12821.7	3940.62	7878.19	21254	20941.8	6985.17	0.501017
p-cluster04299	453	conserved hypothetical protein (possible serine hydroxymethyltransferase)	0.221859	1465.7	1594.92	1615.89	809.047	1121.76	1580.76	1.33174
p-cluster00979	426	COG3059: Predicted membrane protein	0.222039	112.785	46.2815	93.2285	143.8	115.866	98.3498	0.704704
p-cluster03598	720	uppS : undecaprenyl pyrophosphate synthetase (UPPS)	0.222449	2874	5504.8	3784.11	2396.2	2585.72	3208.45	1.48503
p-cluster02923	162	hypothetical protein	0.222472	1471.64	1035.95	1483.32	1415.26	1654.13	1694.06	0.837818
p-cluster05829	183	COG2835: Uncharacterized conserved protein	0.222718	340.1	791.47	529.523	267.001	293.852	427.963	1.67988
p-cluster03717	522	hypothetical protein NT05HA_0474	0.222975	2.4373	2.83786	2.61602	5.47424	2.37637	5.22102	0.603688
p-cluster01128	2439	yaeT : protective surface antigen D-15, 85 -kilodalton outermembrane protein	0.224884	5088.37	9347.24	7031.75	4750.5	4305.25	6117.43	1.41482
p-cluster09165	354	hypothetical protein NT05HA_2205	0.225576	65.6514	43.0713	50.2555	67.2012	68.0256	57.8631	0.823338
p-cluster02675	546	possible N-acetylmuramoyl-L-alanine amidase	0.225936	3.01126	2.83786	2.61602	4.00461	4.24785	2.69033	0.773581
p-cluster02368	288	hypothetical protein pVT745_p35	0.226393	89.7505	1165.47	422.412	8.93337	11.0322	10.6745	54.7529
p-cluster02364	333	hypothetical protein D11S_2281	0.226714	4.22538	2.83786	2.61602	4.0127	6.45275	3.70831	0.6829
p-cluster03862	441	Hypothetical protein	0.226936	2.4373	2.83786	2.61602	2.74881	2.88494	3.60161	0.854453
p-cluster00108	1776	sgaT, yjfS : carbohydrate transport protein	0.227144	111.474	30.3618	52.5946	198.147	163.479	54.9517	0.466734
p-cluster00981	441	integral membrane protein	0.227212	397.362	234.485	231.196	454.424	473.479	284.006	0.712135
p-cluster00576	849	COG0313: Predicted methyltransferases	0.22745	671.371	338.889	363.614	763.232	801.655	459.323	0.678721
p-cluster04943	132	Hypothetical protein	0.228069	3.14639	4.14822	4.92627	6.54836	4.38737	4.87368	0.773013
p-cluster01419	456	moaE : molybdopterin biosynthesis protein E chain	0.228791	1726.75	1147.46	1052.95	1832.77	1864.3	1370.26	0.774995
p-cluster00648	774	kdsB, kdsU : 3-deoxy-manno-octulosonate cytidylyltransferase	0.230022	394.515	966.705	705.487	319.858	339.531	570.991	1.67973
p-cluster00943	462	sgaA, ptxA, sgcA, yjhL : PTS system, IIA component	0.231605	40.388	33.6003	33.8476	67.3994	56.6953	33.7478	0.683186
p-cluster00542	888	nagC, glcK : glucose kinase	0.232637	627.452	298.825	313.048	735.674	796.34	399.264	0.641712
p-cluster04168	279	hypothetical protein PM1237	0.232672	661.218	471.261	450.324	737.712	753.259	519.024	0.787466
p-cluster05961	339	protein HipA	0.232781	581.13	751.813	467.415	424.502	495.867	465.875	1.29873
p-cluster00374	1080	mltC : membrane-bound lytic murein transglycosylase C	0.233386	2426.72	3936.06	2996	2328.43	2384.58	2418.94	1.31223
p-cluster01203	1245	mtr, tnaB, tyrP, tyrP-B : tryptophan-specific transport protein / tyrosine-specific transport protein	0.233537	190.163	456.935	296.876	157.298	166.205	234.192	1.69264
p-cluster00363	1128	ychF, obg : GTP-binding protein	0.233923	1763.71	1810.69	1946.1	2334.43	1798.39	2179.85	0.874512
p-cluster05249	114	Hypothetical protein	0.234004	5.50666	2.83786	4.43509	2.74881	3.48425	2.69033	1.43215
p-cluster03759	612	phage-related exonuclease	0.234047	2.4373	2.83786	3.84359	2.74881	5.38859	5.33038	0.67708
p-cluster00184	1458	yflS : 2-oxoglutarate/malate translocator	0.234174	498.262	223.642	240.387	645.76	719.709	287.702	0.582088
p-cluster00845	576	rpoE : RNA polymerase sigma-E factor sigma-24	0.234198	21482.2	10104	18322.5	22749.5	30082.2	17775.2	0.706852
p-cluster02956	213	hypothetical protein D11S_1041	0.234457	48.8303	69.4224	55.9662	45.0212	39.4551	56.5633	1.23525
p-cluster00118	1728	ptsI : phosphotransferase system enzyme I	0.234509	2924.72	2608.41	2546.32	5383.88	4820.36	2428.33	0.639573
p-cluster01255	1206	citC : citrate lyase ligase	0.234599	418.814	1132.46	1044.64	281.966	290.202	814.335	1.87228
p-cluster11049	972	mmsB, yhaE, garR, glxR : 3-hydroxyisobutyrate dehydrogenase; 2-hydroxy-3-oxopropionate reductase	0.234879	39.7732	25.0775	39.8578	52.5697	66.6756	33.5223	0.68541
p-cluster00984	414	smpA : small protein A homolog	0.235366	7225.54	16286.9	8533.95	5192.95	5635.92	7116.84	1.78574
p-cluster00585	840	dmsC : anaerobic dimethyl sulfoxide reductase, chain C	0.236059	483.593	440.766	281.441	630.406	631.752	381.934	0.733414
p-cluster01646	732	azaleucine resistance protein AzlC	0.236352	971.251	1354.71	1092.87	963.144	877.961	1019.19	1.19527
p-cluster01418	522	vapD : VapD-homolog	0.236425	503.446	737.504	705.514	464.323	488.229	618.166	1.23922
p-cluster00222	1371	glmU : UDP-N-acetylglucosamine pyrophosphorylase (bifunctional enzyme)	0.237062	1634.02	1457.09	1507.73	2209.48	2227.06	1443.65	0.78209
p-cluster00052	2271	nrdA : ribonucleoside diphosphate reductase	0.237202	1356.01	899.832	2101.94	2142.73	1875.63	2074.13	0.71527
p-cluster00909	501	rsgA : nonheme ferritin	0.237229	2628.18	1046.78	2776.28	3109.09	3104.85	3004.21	0.699841
p-cluster00761	657	folE : GTP cyclohydrolase I	0.237362	1977.68	4439.38	3300.91	1685.78	1817.16	2703.29	1.56584
p-cluster01605	1974	dnaK : heat shock protein 70	0.23745	28926.4	26801.8	24883.3	45524.7	48603.6	24365.4	0.680301
p-cluster01434	351	arsC, arsG : arsenate reductase	0.238128	415.272	158.146	399.742	533.563	542.94	341.474	0.686302
p-cluster15440	372	putative anti-termination protein Q	0.238875	2.87338	2.83786	2.61602	2.74881	4.42551	3.5481	0.776621
p-cluster03373	879	type I restriction/modification specificity protein	0.239076	5.32102	5.73005	7.47833	4.96412	4.1676	5.90853	1.23199
p-cluster02125	153	hypothetical protein CGSHiHH_09645	0.239961	2.4373	2.83786	2.61602	5.57067	3.77775	2.69033	0.655483
p-cluster00540	888	sapC : peptide transport system permease	0.24078	907.89	2595.81	1498.89	656.333	706.657	1229.13	1.92992
p-cluster14975	756	gst, bphH : glutathione S-transferase	0.241094	1437.87	739.058	2423.56	2978.47	2309.8	1814.83	0.647675
p-cluster05113	120	Hypothetical protein	0.24116	26.7232	35.7334	24.6459	37.7754	30.5785	35.8938	0.835534
p-cluster11464	114	Hypothetical protein	0.241875	240.658	142.248	157.846	299.64	312.44	165.729	0.695224
p-cluster00939	465	putative metalloprotease in flp 5' region	0.242263	1826.44	1968.59	1851.22	1699.23	1792.91	1876.12	1.05178
p-cluster01188	1350	gntP : gluconate permease	0.242306	107.304	72.2234	75.0177	132.752	186.365	81.862	0.634809
p-cluster01067	288	rplY : 50S ribosomal protein L25	0.242447	7096.16	1151.97	6620.53	8242.42	9882.39	6169.61	0.612019
p-cluster00627	789	lpxA : acyl-(acyl-carrier-protein)-UDP-N-acetylglucosamine	0.242603	6440.51	11426.9	6750.78	5820.36	5124.84	5771.46	1.47267
p-cluster04506	189	Hypothetical protein	0.242681	6.83279	5.74382	6.17399	9.84698	10.4025	5.7128	0.722226
p-cluster00822	600	hyfA : hydrogenase 4 Fe-S subunit	0.242852	1267.41	471.571	904.312	1152.45	2102.26	1075.48	0.610432
p-cluster00213	1392	ccp : cytochrome c peroxidase	0.243653	2240.36	319.262	932.939	2765.48	2841.97	1137.81	0.517781
p-cluster01011	378	rpS6, rpsF : 30S ribosomal protein S6	0.243982	19716.4	12677.2	21329.8	22917.5	22600.3	21108.3	0.806341
p-cluster01779	141	hypothetical protein D11S_0492	0.24405	66.6124	56.0993	64.262	68.6072	63.8142	70.423	0.921759
p-cluster15493	261	Hypothetical protein	0.24421	10.6661	14.0501	7.9151	6.62938	9.47757	7.91947	1.35814
p-cluster00179	1464	glpT : glycerol-3-phosphatase transporter	0.244455	287.421	135.8	143.34	379.934	397.215	165.119	0.601273
p-cluster10032	138	Hypothetical protein	0.244486	109.994	40.4873	69.7094	120.669	161.776	72.7226	0.619963
p-cluster02743	372	possible transcriptional regulator	0.245264	2.4373	2.83786	2.61602	5.08866	3.52328	2.69033	0.698195
p-cluster00554	876	dam : DNA adenine methylase	0.245544	1939.37	2980.36	2535.41	1534.34	1525.39	2543.81	1.33044
p-cluster12006	228	Hypothetical protein	0.246151	5.20364	5.50813	3.53949	4.07705	10.0602	13.8897	0.508485
p-cluster02269	651	lytic transglycosylase catalytic	0.24634	112.662	1640.57	499.429	2.74881	2.92524	15.8173	104.817
p-cluster00166	1503	sodium-dependent transporter	0.246346	231.701	375.549	243.538	215.101	193.015	219.905	1.35471
p-cluster07729	210	Hypothetical protein	0.246683	2.4373	2.83786	2.61602	4.02612	3.07839	2.69033	0.805647
p-cluster00271	1284	dxr : 1-deoxy-D-xylulose 5-phosphate reductoisomerase	0.247106	2361.92	3833.19	3042.26	2353.06	1912.75	2857.8	1.29673
p-cluster02882	189	hypothetical protein NT05HA_0718	0.247238	17.4759	15.6563	18.6188	18.0492	23.33	18.5281	0.863851
p-cluster00769	645	crp : cyclic AMP receptor protein	0.247381	1423.45	1742.32	1946.49	1281.91	1247.06	1714.62	1.2047
p-cluster00531	891	malG : maltose ABC transporter, permease protein	0.247585	92.8515	147.791	96.4314	75.7314	70.1109	104.158	1.3483
p-cluster01143	1917	hmsF : haemin storage system	0.24784	1944.5	3169.06	2257.25	1833.66	1827.46	1934.65	1.31721
p-cluster07405	471	transcriptional regulator, HxlR family	0.248514	1475.35	356.157	575.71	2123.66	1892.22	688.741	0.51167
p-cluster02960	144	Hypothetical protein	0.248877	80.2883	62.7048	82.9247	97.5072	111.003	72.3729	0.804311
p-cluster04329	231	XRE family transcriptional regulator	0.248979	3.10579	2.83786	2.61602	2.74881	2.37637	2.69033	1.09522
p-cluster00737	684	pth : peptidyl-tRNA hydrolase	0.249177	1385.07	1058.15	917.32	1513.29	1402.35	1156.77	0.825197
p-cluster00497	933	metR : transcriptional activator	0.24929	1590.95	1804.78	1674.26	1463.53	1541.05	1693.7	1.07912
p-cluster00817	606	efp : elongation factor P (EF-P)	0.249972	3765.48	2109.41	3132.74	4321.69	4496.71	2955.2	0.765071
p-cluster10508	525	DNA (cytosine-5-)-methyltransferase	0.249994	796.725	824.588	647.549	622.941	639.516	735.477	1.1356
p-cluster00914	492	nucleotide-binding protein	0.250386	818.941	1338.54	1129.59	719.671	708.483	1074.76	1.3133
trna-cluster00032	75	Gly tRNA	0.250458	36639.9	34044.6	30963	38622.9	33616	39079.3	0.913125
p-cluster07160	129	Hypothetical protein	0.251231	3.03409	2.83786	2.61602	2.74881	2.37637	2.69033	1.08604
p-cluster05870	504	conserved putative lipoprotein	0.251357	11.1704	6.75619	19.7005	21.6473	18.334	15.6966	0.675798
p-cluster12695	333	hypothetical protein CGSHiR3021_02688	0.252202	3.16885	2.83786	2.61602	2.74881	2.37637	2.69033	1.10329
p-cluster01328	774	fadR : fatty acid metabolism regulator protein	0.252257	2817.99	926.216	2206.96	2820.98	3158.62	2603.68	0.693344
p-cluster02165	2235	hypothetical protein MELB17_20771	0.252742	6.67516	5.65073	9.46599	11.2472	13.5689	6.69168	0.691635
p-cluster00133	1635	pyrG : CTP synthase	0.252787	1335.08	680.814	948.73	1519.42	1358.08	1044.7	0.755859
p-cluster01593	210	cspD : cold shock-like protein	0.252886	711.19	139.79	400.783	854.632	1063.41	382.856	0.544032
p-cluster08141	327	Hypothetical protein	0.253682	30.7784	13.9015	18.2316	45.9656	34.9521	19.5876	0.625952
p-cluster01426	426	uspA : universal stress protein A	0.253818	2364.32	538.434	1244.68	2591.83	3495.77	1345.68	0.557955
p-cluster00570	858	trxA, ybbN : possible thioredoxin trxA homolog	0.253858	5782.78	1917.55	3207.69	6220.57	6453.2	3909.7	0.657765
p-cluster00931	477	exbB : biopolymer transport protein	0.25391	2158.35	2638.49	1693.69	1802.18	1746.41	1652.01	1.24803
p-cluster11299	195	hypothetical protein D11S_0182	0.254032	381.48	70.5481	378.198	537.016	455.027	333.377	0.626386
p-cluster03773	684	murein transglycosylase C	0.254309	516.685	586.306	442.099	434.086	416.532	494.809	1.1484
p-cluster00417	1020	znuA, yebL : high-affinity zinc uptake system periplasmic binding protein	0.254637	2617.5	664.666	2147.4	3302.94	3348.94	1850.95	0.63856
p-cluster00160	1539	putP : sodium/proline symporter (proline permease)	0.25488	930.523	1335.52	1305.41	1038.06	773.23	1098.75	1.22729
p-cluster04762	294	citD : citrate lyase, gamma chain (acyl carrier protein)	0.255857	190.874	1175.4	1073.41	133.535	131.357	678.086	2.5872
p-cluster01515	1296	ampG : recycling protein; permease	0.256133	1162.32	2223.96	1375.84	847.239	1016.25	1373.93	1.47096
p-cluster00192	1434	lktD, hlyD : leukotoxin secretion protein D; hemolysin export system membrane fusion protein	0.256266	384.972	912.785	976.855	343.513	331.186	692.165	1.66411
p-cluster02173	1947	pcnB : poly(A) polymerase	0.256959	199.641	864.559	484.068	167.04	132.009	352.363	2.37679
p-cluster01264	1050	yhiI : possible membrane protein	0.257403	2264.22	2254.36	1709.38	1823.48	1995.68	1398.28	1.19368
p-cluster07029	492	mreD : rod shape-determining protein	0.258652	1699.95	3036.11	2062	1518.59	1381.37	2030.55	1.37877
p-cluster01184	1437	tpl : tyrosine phenol-lyase	0.258659	64.4264	33.5457	58.1796	74.0898	89.4972	50.7868	0.728409
p-cluster00515	906	glyQ : glycyl-tRNA synthetase alpha subunit	0.258866	2709.04	1442.15	1913.14	3303.19	2727.69	2063.95	0.749161
p-cluster02497	114	hypothetical protein D11S_1487	0.258906	25.7607	14.483	27.8429	32.4778	23.0523	33.8283	0.761949
p-cluster03005	126	hypothetical protein	0.25898	131.866	77.7511	100.049	176.412	149.301	97.1622	0.732288
p-cluster00012	3168	uvrA : excinuclease ABC subunit A	0.259006	1589.05	2493.17	1718.14	1394.1	1498.2	1595.88	1.29236
p-cluster00079	1956	thrS : threonyl-tRNA synthetase	0.259036	1069.53	826.905	1095.66	1536.64	1067.92	1101.88	0.807272
p-cluster01279	918	membrane protein	0.259272	4461.63	6044.18	4714.05	3750.9	3934.32	5026.56	1.1973
p-cluster00034	2466	glgP : glycogen phosphorylase; glycogen synthase	0.259326	931.268	705.243	959.023	1456.48	1078.85	865.079	0.763299
p-cluster02324	441	Mu-like phage C protein, positive regulator of late transcription	0.259489	2.4373	2.83786	2.61602	2.74881	3.00065	4.17264	0.795314
p-cluster01226	1134	dapE : succinyl-diaminopimelate desuccinylase	0.259546	1147.07	1003	987.201	1324.88	1199.26	1025.34	0.883865
p-cluster02576	1029	protease	0.260094	2.4373	4.35993	3.61034	2.74881	2.37637	2.69033	1.33166
p-cluster00107	1779	aspS : aspartyl-tRNA synthetase	0.260284	1390.53	1460.55	1728.93	1785.99	1632.88	1640.99	0.905167
p-cluster00915	504	thioredoxin-family protein	0.260778	143.483	211.765	202.277	117.71	126.053	190.469	1.28394
p-cluster13955	135	Hypothetical protein	0.261224	2.98394	2.83786	4.5978	2.74881	2.37637	2.69033	1.3332
p-cluster04298	234	rpL31, rpmE : 50S ribosomal protein L31	0.261251	3436.5	592.466	2810.21	4541.29	4038.55	2490.17	0.617812
p-cluster00719	729	putative N-acetylmannosamine-6-phosphate 2-epimerase (ManNAc-6-P epimerase)	0.261358	637.369	262.99	394.007	702.4	812.088	414.075	0.671156
p-cluster00535	891	tadC : tight adherence protein C	0.26159	8141.53	19891	14865.1	6892.99	6629.54	13146.7	1.6085
p-cluster04409	210	Hypothetical protein	0.262278	9.61825	20.1254	7.3177	7.06508	6.13688	5.62502	1.96852
p-cluster05902	960	pssK : possible polysaccharide polymerization protein	0.262529	479.695	471.288	730.299	322.057	410.513	532.843	1.32864
p-cluster08295	162	Hypothetical protein	0.262712	2.4373	2.83786	2.61602	2.74881	2.9204	3.96787	0.818837
p-cluster05272	105	Hypothetical protein	0.26283	160.372	10.683	164.262	177.594	240.982	151.816	0.587872
p-cluster02377	267	hypothetical protein D11S_2164	0.262845	5.47606	2.83786	5.79906	2.74881	4.28662	2.69033	1.45109
p-cluster05295	99	hypothetical protein	0.263018	125.96	687.535	710.167	80.6363	84.6916	447.834	2.48493
p-cluster15492	144	Hypothetical protein	0.263078	3.27648	2.83786	2.61602	2.74881	2.37637	2.69033	1.11706
p-cluster00674	750	deoR : deoxyribose operon repressor	0.26334	734.299	342.462	316.716	1018.08	1108.5	365.263	0.559215
p-cluster02710	453	hypothetical protein D11S_2316	0.263809	2.96217	2.83786	2.61602	2.74881	2.37637	2.69033	1.07684
p-cluster01097	231	rpS18, rpsR : 30S ribosomal protein S1	0.263851	20332.4	15426.4	24423.2	26083.5	21679.8	24423.2	0.833701
p-cluster05275	102	Hypothetical protein	0.263949	275.501	20.6184	189.93	319.89	314.42	199.056	0.583237
p-cluster00550	876	citE, cilB : citrate lyase, beta chain	0.264056	173.93	1493.51	1096.81	141.176	120.509	700.995	2.87141
p-cluster05076	132	Hypothetical protein	0.264615	3.17963	2.83786	5.43521	8.53041	3.91379	5.40173	0.641754
p-cluster00041	2391	malP : maltodextrin phosphorylase	0.26464	26.7792	75.2762	60.9126	21.5372	22.6368	50.2387	1.72612
p-cluster00827	594	D-fructose-6-phosphate amidotransferase	0.26472	561.486	1228.12	879.546	566.009	622.47	595.903	1.49584
p-cluster01549	654	cbiM : cobalt membrane transport protein	0.264867	3577.27	2852.69	1874.54	3819.48	3776.86	2997.07	0.783931
p-cluster00086	1884	htpG : heat shock protein	0.26492	5380.85	2698.8	3248.56	9324.85	7981.52	2923.49	0.559975
p-cluster08948	639	lipoprotein, putative	0.265723	766.868	461.12	547.935	829.531	883.584	574.209	0.776419
p-cluster00567	858	pdxY : pyridoxine kinase	0.266014	3088.98	5003.83	4102.59	3263.9	2756.86	3645.28	1.26168
p-cluster02987	135	hypothetical protein D11S_1909	0.266074	33.009	26.2076	29.8511	30.3622	41.0041	32.8102	0.85497
p-cluster05754	1116	fecB : iron chelatin ABC transporter,periplasmic-binding protein	0.26611	209.033	243.899	251.843	229.867	204.506	208.911	1.09559
p-cluster00771	645	pyrE : orotate phosphoribosyltransferase	0.266144	3810.86	2034.78	3320.36	4002.95	3675.11	3901.56	0.791563
p-cluster02693	492	fdhF : formate dehydrogenase H, selenopolypeptide subunit	0.266403	1307.5	650.978	1021.32	1170.12	2303.42	1211.92	0.635966
p-cluster01710	2046	dnaX : DNA polymerase III, subunits gamma and tau	0.266483	263.485	594.573	347.44	247.295	191.109	316.327	1.59726
p-cluster01194	1317	serS : seryl-tRNA ligase	0.266718	1659.4	934.427	1013.79	1841.75	1886.45	1155.17	0.738756
p-cluster10106	276	hypothetical protein Hflu203000116	0.266756	26.0537	23.7616	22.8904	22.0114	24.4415	19.9278	1.09528
p-cluster01329	768	fecE : iron(III) dicitrate transport ATP-binding protein	0.267105	51.5514	154.873	96.2359	49.0523	43.026	75.1747	1.8096
p-cluster00022	2658	pbiB : paraquat-inducible protein pqiB homolog	0.267352	288.151	896.469	816.885	262.613	290.935	571.816	1.77854
p-cluster01393	561	cdtC : cytolethal distending toxin protein C	0.26748	2166.99	4497.19	2282.44	1665.05	1615.75	2234.17	1.62224
p-cluster05828	978	lpxK : tetraacyldisaccharide 4'-kinase	0.26803	413.192	1108.11	671.697	361.653	330.635	583.698	1.71867
p-cluster00459	969	metF : 5,10-methylenetetrahydrofolate reductase	0.268929	1953.76	25448.4	19531	1524.46	1558.08	11764.1	3.16119
p-cluster00611	810	map : methionine aminopeptidase	0.269087	5994.11	1580.42	3621.7	5937.34	7941.04	3943.39	0.628234
p-cluster00040	2394	ponB, mrcB : penicillin-binding protein 1B	0.269191	552.534	1105.14	570.751	456.735	395.417	560.007	1.57803
p-cluster05067	126	Hypothetical protein	0.269208	2.94386	2.83786	2.61602	2.74881	2.37637	2.69033	1.0745
p-cluster05321	423	lipoprotein, putative	0.269584	425.806	160.176	328.395	397.022	539.69	352.015	0.709519
p-cluster01106	195	FeS assembly protein IscX	0.269682	1324.82	1455.14	1285.74	1239.4	1365.29	1136.34	1.08679
p-cluster01085	258	ptsH : phosphocarrier protein HPr	0.27032	2978.71	629.962	1188.83	3178.84	3955.17	1526.28	0.553966
p-cluster01362	762	yccA : transmembrane protein	0.270556	2591.34	895.512	1759.56	2735.89	2919.13	1887.69	0.695561
p-cluster00653	771	ThiF family protein	0.270619	2557.86	4061.84	2421.59	2046.64	1700.89	2836.07	1.3733
p-cluster00530	894	endoribonuclease L-PSP	0.270995	203.828	789.483	407.476	166.906	152.81	312.349	2.21621
p-cluster04351	225	ribosomal protein L36	0.271146	861.024	335.429	504.314	960.592	1121.11	525.028	0.652452
p-cluster00999	390	membrane protein	0.27139	1063.8	571.315	653.278	1115.72	1132.97	778.882	0.75585
p-cluster00466	963	hyfC : hydrogenase 4 component C	0.271494	613.016	754.894	597.221	818.854	753.53	656.261	0.88176
p-cluster03059	4308	glycosyl transferase family	0.273376	2.93165	2.83786	2.61602	2.74881	2.37637	2.69033	1.07294
p-cluster01359	669	cdtA : cytolethal distending toxin protein A	0.273616	2162.18	2049.74	1684.73	1767.82	1773.34	1711.34	1.12263
p-cluster03026	120	Hypothetical protein	0.273851	43.4555	22.9136	30.1036	42.2209	46.1439	35.3092	0.780056
p-cluster00710	723	periplasmic/secreted protein	0.274064	2543.26	1468.05	2972.29	3109.96	3028.24	2839.07	0.777921
p-cluster04914	132	hypothetical protein NT05HA_0101	0.274082	84.1634	50.5519	60.1881	83.735	89.8686	67.8563	0.807188
p-cluster01303	852	cdtB : cytolethal distending toxin protein B	0.274462	2575.76	4151.11	2236.33	2196.09	1957.9	2178.25	1.41549
p-cluster01954	1935	hypothetical protein NT05HA_2119	0.274862	3.37472	2.83786	2.61602	2.74881	2.37637	2.69033	1.12963
p-cluster01588	267	addiction module antitoxin/putative RelE toxin-like protein, plasmid stabilization system	0.275088	1107.88	367.466	661.517	1175.44	1239.13	744.218	0.676484
p-cluster10300	180	Hypothetical protein	0.275346	2878.84	3200.48	2880.26	2479.54	2873.91	2927.4	1.08196
p-cluster00335	1212	dspB, magZ, hexA : probable beta-N-acetylhexosaminidase (lacto-N-biosidase); dispersin B	0.275845	287.772	488.269	421.53	351.851	295.145	290.083	1.27798
p-cluster02102	498	paar repeat-containing protein	0.276238	2.92397	2.83786	2.61602	2.74881	2.37637	2.69033	1.07195
p-cluster02155	114	Hypothetical protein	0.276687	1860.87	606.149	2309.41	2711.34	2094.01	2220.47	0.67984
p-cluster00433	1002	protein-export membrane protein	0.276885	1540.91	2884.85	3137.5	3422.24	2511.35	4536.65	0.722358
p-cluster00709	720	artI : arginine ABC transporter, periplasmic-binding protein	0.277442	541.669	472.308	444.305	795.048	778.997	421.4	0.730805
p-cluster01347	696	araD : L-ribulose-phosphate 4-epimerase	0.277546	379.461	203.959	240.722	600.944	625.259	202.264	0.576942
p-cluster01213	1215	exodeoxyribonuclease VII large subunit	0.278138	1287.13	1002.74	957.648	1525.39	1372.01	1032.73	0.826313
p-cluster01313	816	aroE : shikimate 5-dehydrogenase protein	0.278399	272.104	2709.95	3194.04	287.487	265.837	1607.05	2.85881
p-cluster02474	126	hypothetical protein D11S_0430	0.2785	1042.09	275.902	640.747	1192.91	1160.27	665.982	0.648769
p-cluster01924	2997	hypothetical protein NT05HA_2119	0.278582	3.40579	2.83786	2.61602	2.74881	2.37637	2.69033	1.1336
p-cluster00700	726	methyltransferase, putative	0.27881	311.528	195.772	194.167	351.757	339.111	222.881	0.76768
p-cluster01600	126	hypothetical protein D11S_0630	0.279084	12.3194	32.3054	15.0134	10.1539	10.8235	11.0351	1.86296
p-cluster10424	171	Hypothetical protein	0.279105	10119.8	18534.3	17429.9	7698.25	7423.86	16240.5	1.4694
p-cluster01933	1869	histidine kinase	0.279598	2.4373	2.83786	2.61602	2.74881	3.12629	2.69033	0.921283
p-cluster01142	1935	ppiD : peptidyl-prolyl cis-trans isomerase D (PPIase D) (rotamase D)	0.280502	3397.46	7019.03	5399.76	3387.81	2789.66	4908.15	1.42674
p-cluster03186	1257	glycosyl transferase	0.281042	1645.83	4693.72	3911.27	1239.19	1301.32	3366.81	1.73527
p-cluster01769	180	hypothetical protein NT05HA_1049	0.281061	6132.99	13086.6	4336.42	3538.48	4420.56	3905.92	1.98534
p-cluster00325	1164	pgk : phosphoglycerate kinase	0.281301	3280.38	2918.45	3212.84	3576.55	3704.98	3038.47	0.911982
p-cluster05644	198	LemA protein	0.281471	2.4373	2.83786	2.61602	2.74881	3.06352	2.69033	0.928084
p-cluster01240	1053	sapD : dipeptide transport ATP-binding protein	0.281532	536.035	1407.39	787.472	414.602	426.943	756.6	1.70879
p-cluster09923	138	Hypothetical protein	0.281999	491.014	66.9932	268.383	551.938	558.134	288.535	0.590867
p-cluster00878	531	hslV, clpQ : heat shock protein; protease	0.28241	254.961	71	104.545	313.958	368.471	112.079	0.541852
p-cluster00312	1191	tetratricopeptide domain protein	0.282478	1097.45	1449.44	1277	1175.07	1065.57	1142.3	1.13035
p-cluster00453	981	serB : phosphoserine phosphatase	0.282536	1369.98	1370.91	1674.99	1096.16	1214.92	1508.94	1.15598
p-cluster00341	1137	COG3055: Uncharacterized protein conserved in bacteria	0.282763	230.79	113.787	112.53	345.589	288.459	122.434	0.604253
p-cluster01033	345	COG2926: Uncharacterized protein conserved in bacteria	0.28277	1554.56	574.591	869.824	1470.17	1716.94	1115.19	0.697062
p-cluster01245	1029	rbsC : ribose ABC transporter, permease protein, N-terminal	0.283066	522.346	184.006	190.348	651.671	644.13	249.234	0.580375
p-cluster01503	1863	mutL : DNA mismatch repair protein	0.283407	364.439	692.637	434.858	289.008	340.67	428.854	1.40944
p-cluster02673	570	greA : transcription elongation factor	0.28348	1034.29	348.326	533.443	1038.76	1132.05	681.591	0.671736
p-cluster00440	993	mglB : periplasmic D-galactose-binding ABC transport protein	0.28373	456.988	129.804	184.494	596.789	660.726	190.257	0.53274
p-cluster01770	177	hypothetical protein D11S_0060	0.28432	752.776	1142.35	1348.38	701.726	608.179	1085.76	1.3539
p-cluster14060	1056	integral membrane protein	0.284689	1788.65	6005.16	3764.07	1001.95	1046.96	3789.55	1.97961
p-cluster01971	945	conserved hypothetical protein	0.284886	2.4373	2.83786	2.61602	2.74881	3.21549	2.69033	0.911788
p-cluster15435	582	putative Lys protein	0.285147	2.90277	2.83786	2.61602	2.74881	2.37637	2.69033	1.06924
p-cluster00734	708	lolD, ycfV : lipoprotein releasing system ATP-binding protein	0.285333	932.2	1599.98	1098.42	947.134	813.831	1005.47	1.31238
p-cluster01217	1185	uxuA : mannonate dehydratase	0.285582	315.79	314.889	336.362	459.7	380.635	311.493	0.839571
p-cluster04532	183	YcfA family protein, unknow function	0.285852	15424.8	3399.89	9491.11	14410	18619.9	10920.6	0.644265
p-cluster00006	3903	COG2911: Uncharacterized protein conserved in bacteria	0.286583	305.351	1257.27	730.229	220.623	248.062	628.979	2.08884
p-cluster00465	966	fatD, yclN, ceuB : iron(III) ABC transporter, permease protein	0.286595	233.367	507.824	258.556	227.851	180.618	214.279	1.60538
p-cluster00386	1062	perM : permease	0.286605	2383.89	2014.3	1750.72	2651.19	2477.88	2003.57	0.862081
p-cluster00666	759	glpR : glycerol-3-phosphate regulon repressor	0.286952	1520.22	572.138	854.093	1697.08	1764.11	921.647	0.67227
p-cluster00049	2277	metE : 5-methyltetrahydropteroyltriglutamate-homocysteine methyltransferase	0.287276	190.004	1452.65	1503.2	205.652	239.698	839.054	2.44927
p-cluster00809	612	protein YcfC	0.287706	1864.45	1016.13	1289.44	1791.13	1974.51	1500.46	0.79186
p-cluster03548	690	NAD-dependent epimerase/dehydratase	0.287742	105.647	287.733	186.27	64.732	72.7909	193.399	1.75162
p-cluster00649	774	potC : ABC-related spermidine/putrescine transport system permease	0.287909	2277.71	4012.31	2543.81	2298.24	2034.7	2186.55	1.35499
p-cluster00113	1740	nucleoid-associated protein NdpA	0.288055	1095.5	3204.04	1714.35	839.391	837.241	1646.57	1.80967
p-cluster00529	894	coproporphyrinogen III oxidase	0.288107	3934.02	1512.27	2733	4095.06	3963	3127.72	0.731222
p-cluster01439	339	protein YegP	0.28826	5776.71	744.345	4067.27	6646.3	9046.94	3188.1	0.560782
p-cluster05916	2532	rnfC : electron transport complex protein	0.288825	554.578	868.442	651.369	535.777	516.75	625.556	1.23617
p-cluster02408	195	hypothetical protein D11S_2204	0.288889	3.31348	2.83786	5.73114	4.59752	4.73201	6.7479	0.739078
p-cluster03785	486	hypothetical protein Aaphi23p05	0.28895	5.42081	4.27377	2.61602	2.74881	3.40045	2.69033	1.39267
p-cluster01230	1110	selD : selenophosphate synthase	0.289605	624.406	356.311	397.957	681.063	678.256	440.963	0.76581
p-cluster02096	168	helix-turn-helix domain-containing protein	0.289886	11.9627	6.52365	14.6201	14.2142	14.7156	14.3663	0.764651
p-cluster01630	975	protein of unknown function UPF0052 and CofD	0.290936	591.353	406.849	432.901	617.623	736.715	451.315	0.792568
p-cluster00789	627	pyrR, upp : uracil phosphoribosyltransferase	0.290947	1435.13	2323.77	2135.79	1673.61	1370.57	1700.37	1.24241
p-cluster01498	2022	hyfB : hydrogenase 4 membrane subunit	0.291464	952.748	1161.27	790.888	1202.84	1370.21	937.078	0.82758
p-cluster01141	1974	macB : ABC transporter, ATP-binding/permease	0.291618	453.663	1672.4	905.421	357.954	374.033	788.493	1.99377
p-cluster05150	120	Hypothetical protein	0.292268	1023.07	744.296	911.685	1024.35	1091.19	920.001	0.882564
p-cluster00916	492	rpl10, rplJ : 50S ribosomal protein L10	0.292268	7486.48	4156.62	8630.22	8747.88	8067.81	9130.76	0.781352
p-cluster01195	1311	cca : tRNA nucleotidyltransferase	0.292379	889.106	2112.65	1349.41	770.802	884.959	1186.75	1.53075
p-cluster00577	849	AfeD, yfeD : iron (chelated) ABC transporter, permease protein	0.292451	466.764	1465.5	772.864	394.443	409.467	653.627	1.85596
p-cluster00896	525	ppiB : peptidyl-prolyl cis-trans isomerase B	0.293062	2117.66	713.498	1659.18	2159.51	2312.69	1767.12	0.719683
p-cluster02428	165	Hypothetical protein	0.294611	14.6574	13.9448	16.0932	15.7187	20.9805	15.5161	0.855981
p-cluster05286	102	Hypothetical protein	0.294983	1236.98	685.461	1184.4	1235.11	1191.06	1420.85	0.807597
p-cluster00211	1386	hemX : uroporphyrinogen III methylase	0.295284	2289.94	5296.31	3305.8	2188.5	2263.54	2734.35	1.51565
p-cluster01263	984	fecD : iron(III) dicitrate transport system permease protein	0.295451	113.667	378.823	174.087	104.982	84.8861	140.194	2.01955
p-cluster00063	2127	spoT : guanosine-3',5'-bis(diphosphate)3'- pyrophosphohydrolase	0.295678	2081.36	3881.82	2458.2	1934.56	1823.74	2367.59	1.37472
p-cluster00929	474	EbgC protein	0.295793	3217.86	1042.26	1673.22	3355.53	3815.18	1895.4	0.654454
p-cluster00656	768	yecC : amino acid ABC transporter, ATP-binding protein	0.296162	1810.76	3184.65	2222.22	1920.29	1750.18	1839.1	1.31002
p-cluster07063	348	Mu phage DNA transposition protein B	0.296506	18.0423	21.928	14.6588	14.9707	16.1649	14.7133	1.1915
p-cluster05278	102	Hypothetical protein	0.296762	60.8996	17.6585	67.7031	61.3702	78.3381	71.9904	0.690893
p-cluster00520	903	plpD, plp4 : lipoprotein; hemagglutinin antigen	0.297141	858.956	484.5	769.049	1030.76	902.989	708.461	0.799522
p-cluster11942	951	rbsB : ribose ABC transporter, periplasmic protein	0.297387	502.033	62.089	98.9586	708.869	715.522	121.57	0.428912
p-cluster13328	1272	zipA : cell division protein	0.297721	1485.39	773.803	1449.69	1599.27	1475.82	1599.21	0.793463
p-cluster01596	165	hypothetical protein D11S_0211	0.297787	9.69087	9.01771	13.3424	14.1786	11.4936	12.1859	0.846609
p-cluster03955	387	transcriptional regulator, Cro/CI family	0.297889	135.119	306.238	168.371	101.493	119.216	170.169	1.55989
p-cluster02448	141	Hypothetical protein	0.298001	2.4373	2.83786	2.61602	2.74881	3.34093	2.69033	0.898761
p-cluster02041	357	hypothetical protein Gbem_3476	0.298103	184.662	114.094	135.178	212.803	207.836	133.073	0.783682
p-cluster00640	780	yjfQ, glpR : probable transcriptional regulator (DeoR family)	0.298333	559.664	379.548	388.954	765.155	733.415	366.67	0.712062
p-cluster01225	1143	lytic transglycosylase	0.298481	2557.7	3068.16	2548.01	2390.87	2507.13	2562.03	1.09569
p-cluster00832	585	mob : molybdopterin-guanine dinucleotide biosynthesis protein	0.298772	527.438	400.093	456.948	515.397	560.26	472.054	0.894533
p-cluster01228	1119	dprA, smf : DNA processing chain A	0.298908	173.43	139.957	118.509	209.837	184.743	135.467	0.814824
p-cluster00720	702	gloB : hydroxyacylglutathione hydrolase	0.298918	601.785	126.292	352.443	645.106	708.934	357.073	0.631471
p-cluster00056	2193	lktB, hlyB : leukotoxin expression protein B; hemolysin secretion protein	0.299088	431.383	1524.83	1807.45	455.686	411.366	1113.08	1.90071
p-cluster00724	696	putative periplasmic binding protein CbiK	0.299287	7045.6	1224.56	3162.04	7512.72	8603.05	3549.59	0.581337
p-cluster05518	2292	crispr-associated helicase Cas3 domain protein	0.299597	3.59826	2.83786	2.61602	2.74881	2.37637	2.69033	1.15823
p-cluster05197	117	Hypothetical protein	0.300101	2.4373	2.83786	2.61602	2.74881	3.35984	2.69033	0.89683
p-cluster00793	624	coaE, yacE : dephospho-CoA kinase (dephosphocoenzyme A kinase)	0.300365	665.29	332.112	447.416	657.136	735.336	490.796	0.767187
p-cluster04077	324	trxA : thioredoxin m	0.30037	3432.54	1813.58	3914	4174.35	4334.6	3320.44	0.774353
p-cluster04837	141	hypothetical protein	0.300636	45.6411	24.9457	34.2595	50.9564	54.9702	32.0483	0.759894
p-cluster13148	141	Hypothetical protein	0.301093	2.4373	2.83786	2.61602	2.74881	3.3688	2.69033	0.895918
p-cluster05333	93	Hypothetical protein	0.301287	182.514	185.763	176.13	181.108	175.743	156.03	1.06147
p-cluster00035	2442	plsB : glycerol-3-phosphate acyltransferase	0.30166	1044.86	1745.39	985.888	865.3	874.115	1031.27	1.36289
p-cluster01282	912	rdgC : recombination associated protein	0.302041	322.882	175.422	275.684	352.125	344.808	265.162	0.804481
p-cluster04794	147	Hypothetical protein	0.302248	2.4373	2.83786	2.61602	2.74881	2.96806	2.69033	0.938622
p-cluster00841	582	clpP : ATP-dependent Clp protease proteolytic subunit (endopeptidase Clp)	0.302378	1020.63	460.973	721.887	1252.73	951.246	765.102	0.742147
p-cluster01163	1524	gnd : 6-phosphogluconate dehydrogenase	0.302556	123.034	181.407	200.047	136.813	74.9014	166.297	1.33459
p-cluster01112	171	rpmF : 50S ribosomal protein L32	0.302631	35247.9	20264.6	34960.3	34559.3	35844.1	40442.1	0.816207
p-cluster00111	1755	rmuC, yigN : probable DNA recombination protein	0.302885	248.317	219.604	227.378	242.158	272.312	233.285	0.92985
p-cluster00311	1191	ftsW : cell division protein W	0.303405	776.268	2489.44	1373.83	578.302	690.01	1293.65	1.81093
p-cluster00413	1026	murB : UDP-n-acetylenolpyruvoylglucosamine reductase	0.303512	835.881	1198.16	997.253	832.283	834.563	934.591	1.16524
p-cluster01780	189	hypothetical protein NT05HA_2270	0.303649	7.31998	6.98765	7.29821	7.90688	8.3972	15.7742	0.673535
p-cluster03242	1107	glutamate 5-kinase	0.303652	52.4638	103.062	75.9643	52.8395	55.6512	63.0547	1.34944
p-cluster00620	798	thymidylate synthase	0.303844	1947.77	3527.44	2627.35	1631.07	1835.44	2643.69	1.32607
p-cluster01517	1215	possible AAA+ superfamily ATPase	0.304075	1019.19	1456.48	757.558	838.744	769.753	787.547	1.3494
p-cluster01343	747	SAM-dependent methyltransferase	0.304285	251.067	56.1728	101.393	306.767	309.982	107.57	0.564161
p-cluster03013	123	hypothetical protein	0.304289	848.213	1546.85	918.267	641.993	682.576	1048.15	1.39642
p-cluster12692	153	Hypothetical protein	0.304337	1534.04	309.77	797.768	1438.91	1967.7	901.592	0.61315
p-cluster01881	168	conserved hypothetical protein	0.304405	224.075	662.576	655.148	318.86	260.843	369.037	1.6251
p-cluster01029	342	alkylhydroperoxidase AhpD core	0.304661	3598.43	241.735	633.369	4982.13	5719.79	641.631	0.394368
p-cluster01196	1281	tadA : tight adherence protein A	0.305023	3115.46	8474.4	6094.95	3213.81	3053.24	5049.12	1.56279
p-cluster01072	276	hybG, yfrC : hydrogenase-2 component protein	0.305028	286.089	159.715	153.335	291.611	422.013	181.99	0.668971
p-cluster00162	1518	emrB : multidrug resistance protein B	0.305049	674.372	690.107	463.229	429.867	603.86	471.918	1.2139
p-cluster00419	1017	gpsA : glycerol-3-phosphate dehydrogenase	0.305077	545.501	2337.1	1221.03	413.101	487.975	1060.76	2.09172
p-cluster01493	2571	clpB : ATP-dependent Clp protease, ATPase subunit	0.305963	10527.9	9765.55	9842.8	16812.5	14932.9	8574.17	0.747435
p-cluster03897	423	Hypothetical protein	0.306051	3.6669	2.83786	2.61602	2.74881	2.37637	2.69033	1.16701
p-cluster04764	147	Hypothetical protein	0.3064	421.542	390.456	527.554	471.888	479.38	578.761	0.875508
p-cluster04291	240	regulatory protein	0.30641	2.4373	2.83786	3.34687	2.74881	3.47757	4.45437	0.807251
p-cluster10109	318	Hypothetical protein	0.306589	161.805	205.985	161.308	162.754	159.22	146.853	1.12855
p-cluster00372	1080	fba : fructose-bisphosphate aldolase class II	0.306781	3103.5	2374.63	4484.44	4343.51	4368.31	3766.54	0.798388
p-cluster00521	900	oxyR : hydrogen peroxide-inducible activator	0.306845	10123.3	16307.5	8613.36	7376.46	9419.09	8685.09	1.37532
p-cluster00558	870	cdsA : CDP-diglyceride pyrophosphorylase	0.306857	2422.44	5541.4	2473.87	2000.27	2099.22	2131.92	1.67502
p-cluster04303	237	hypothetical protein CGSHi6P18H1_02149	0.30764	2.4373	2.83786	2.61602	2.74881	3.42905	2.69033	0.889831
p-cluster04493	192	DNA binding domain, excisionase family, putative	0.307643	2.4373	2.83786	2.61602	2.74881	2.95463	2.69033	0.940125
p-cluster01488	4494	mukB : cell division protein	0.307709	706.073	2060.41	1745.59	558.718	688.173	1482.07	1.6534
p-cluster00310	1206	malE : periplasmic maltose-binding protein precursor	0.308064	508.782	282.078	313.664	573.496	524.373	350.104	0.762807
p-cluster00496	933	surA : stationary phase survival protein SurA	0.308101	5698.92	4649.22	6464.68	5873.25	6947.12	6211.71	0.883394
p-cluster01252	1059	glpX : fructose 1,6-bisphosphatase protein	0.308119	401.219	109.956	191.436	437.665	563.752	192.415	0.588535
p-cluster00206	1428	sodium/sulphate transporter	0.308559	1166.11	1078.85	1321.44	1530.88	1281.91	1192.87	0.890341
p-cluster01125	2448	thrA, lysC : bifunctional protein: aspartokinase I; homoserine dehydrogenaseI	0.308634	223.368	1335.51	745.25	204.3	171.809	615.821	2.32288
p-cluster03289	1008	prfB : peptide chain release factor RF-2	0.30899	1532.66	1240.92	1361.35	1744.75	1481.65	1388.04	0.896085
p-cluster09994	1350	mglC : galactoside ABC transporter, permease protein	0.309237	58.9077	75.0505	74.9469	84.299	74.2474	73.2754	0.901145
p-cluster00212	1386	nlpD : outer membrane antigenic lipoprotein b precursor	0.309491	629.23	876.741	756.353	604.663	595.337	751.845	1.15907
p-cluster01734	897	iolE, mocC : myo-inositol catabolism protein	0.309583	27.7975	26.0275	23.6121	36.1162	36.2498	22.9132	0.812738
p-cluster00630	789	fabI, envM : enoyl-(acyl-carrier-protein) reductase	0.310183	8031.58	2636.3	5922.62	8407.19	8596.88	6051.71	0.719581
p-cluster15455	204	hypothetical protein CGSHi3655_08931	0.310197	2.85617	2.83786	2.61602	2.74881	2.37637	2.69033	1.06328
p-cluster06973	717	orfG, yhgI : transformation locus protein orfG homolog	0.311217	5775.46	2027.64	4014.61	5263.66	7475.12	4152.36	0.699639
p-cluster01349	693	possible cyclase	0.311424	122.364	123.502	129.203	149.764	131.972	123.95	0.924528
p-cluster00526	903	cda, cdd : cytidine deaminase	0.311903	813.215	707.831	603.621	906.941	916.781	662.531	0.854566
p-cluster00161	1521	hitB : iron(III) ABC transporter, permease protein	0.312303	61.3527	244.372	170.368	76.5845	55.3706	129.737	1.81928
p-cluster05952	525	hscB, hsc20 : chaperone protein hscB, heat shock cognate	0.312453	1296.6	1225.98	1280.67	1646.56	1456.48	1208.46	0.882121
p-cluster00663	762	pgpB : phosphatidylglycerophosphatase B	0.312659	1373	631.247	760.257	1434.98	1540.19	865.17	0.719861
p-cluster04390	168	Hypothetical protein	0.313078	10.4753	11.7606	10.6048	11.1198	7.80538	9.99626	1.13551
p-cluster00007	3522	mfd : transcription repair coupling factor	0.313281	526.472	1838.37	1113.22	439.964	548.158	962.769	1.78281
p-cluster00415	1038	lpxD, firA : UDP-3-O-[3-hydroxymyristoyl] glucosamine N-acetyltransferase	0.314253	2727.17	9481.56	7202.57	3091.6	2955.28	5413.02	1.69385
p-cluster02198	1845	Protein of unknown function DUF262	0.314348	2.4373	2.83786	2.61602	2.74881	2.74907	3.82991	0.845986
p-cluster00460	969	mraW : S-adenosyl-dependent methyltransferase	0.314561	8671.63	7131.79	6675.54	9259.16	8927.94	7266.68	0.883128
p-cluster01317	807	gamma-glutamyl phosphate reductase	0.314827	785.719	726.148	578.853	597.727	650.714	597.673	1.1325
p-cluster02488	480	COG2983: Uncharacterized conserved protein	0.315117	119.264	248.625	129.223	101.507	99.8739	130.553	1.49762
p-cluster01014	369	COG0792: Predicted endonuclease distantly related to archaeal Holliday junction resolvase	0.315274	984.255	1627.64	1418.01	1086.04	865.098	1285.16	1.24522
p-cluster01280	918	fdhE : formate dehydrogenase formation protein E	0.315366	773.084	295.458	408.319	837.483	907.181	438.278	0.676546
p-cluster02183	1581	Mu-like phage gp29	0.315374	2.4373	2.83786	2.61602	2.74881	3.50465	2.69033	0.882309
p-cluster05351	120	Hypothetical protein	0.315505	260.249	96.0842	141.736	277.152	277.503	160.194	0.696746
p-cluster06580	1548	putative type I restriction-modification system methyltransferase subunit	0.31583	9.09207	12.8067	7.73202	11.4026	11.7901	12.4562	0.831183
p-cluster02266	675	hypothetical protein D11S_0128	0.315844	6.99317	9.15984	5.51233	5.6224	6.77999	4.98142	1.24629
p-cluster00568	858	AfeC, yfeC : iron (chelated) ABC transporter, permease protein	0.316382	388.79	1028.53	662.868	430.137	339.037	574.274	1.54839
p-cluster01170	1488	rbsA : ribose ABC transporter, ATP-binding protein	0.316401	183.622	58.8342	76.2965	210.785	250.316	80.7957	0.588216
p-cluster04842	141	possible transcriptional regulator	0.316939	21.3518	17.0471	19.4944	20.045	23.3801	20.1636	0.910434
p-cluster01299	873	potB : ABC-related spermidine/putrescine transport system permease	0.317194	3721.11	6001.12	4598.58	4314.27	2963.99	4254.28	1.24177
p-cluster01284	912	ywbI, cynR : transcriptional regulator	0.317254	1317.31	668.746	1271.9	1357.16	1524.54	1210.49	0.796137
p-cluster06688	669	lolB, hemM : outer membrane lipoprotein precursor/glutamyl-tRNA reductase subunit	0.317407	700.203	1836.89	1116.89	677.526	687.671	976.617	1.56032
p-cluster04587	213	hypothetical protein D11S_2308	0.317703	3.80851	2.83786	2.61602	2.74881	2.37637	2.69033	1.18513
p-cluster00053	2265	pnp : polynucleotide phosphorylase	0.317945	14964.4	12646	15478.6	15181.1	14683.8	17224.2	0.915053
p-cluster01442	324	dmpR : possible sigma 54 modulation protein	0.318436	952.356	255.616	637.697	1076.1	1390.57	507.522	0.620561
p-cluster01290	888	tadB : tight adherence protein B	0.318519	8320.68	26114.6	13144.6	6415.56	6483.41	13518.8	1.80105
p-cluster00376	1077	recF : DNA replication and repair protein	0.318581	410.562	944.444	635.22	403.011	384.765	587.903	1.44672
p-cluster02493	114	Hypothetical protein	0.31931	3556.36	9572.32	3497.18	2658.03	2734.53	3296.48	1.91343
p-cluster00725	696	ribonuclease T2 family	0.319677	1320.4	3442.22	1994.79	1262.47	1198.02	1835.59	1.57293
p-cluster07884	114	Hypothetical protein	0.319715	71.3157	210.553	181.587	87.7748	54.5025	145.941	1.608
p-cluster05306	96	Hypothetical protein	0.31993	427.405	213.82	250.637	398.877	414.17	338.226	0.774674
p-cluster00234	1356	thdF : thiophene and furan oxidation protein	0.319949	1080.56	979.453	693.331	1375.77	1308.86	810.04	0.787872
p-cluster00714	708	aphA : class B acid phosphatase	0.320196	612.531	141.582	496.788	768.215	739.641	384.139	0.661155
p-cluster00262	1305	ATPase	0.320361	221.296	122.276	152.071	250.121	217.77	161.237	0.787826
p-cluster01114	147	hypothetical protein NT05HA_2361	0.320588	1731.6	1789.3	2240.04	1513.58	1691.08	1885.7	1.13174
p-cluster02873	195	hypothetical protein AM305_02082	0.321137	3.85568	2.83786	2.61602	2.74881	2.37637	2.69033	1.19117
p-cluster03431	801	sanA : vancomycin sensitivity; SanA protein	0.321209	1945.8	2277.71	1670.68	1767.71	1625.3	1813.84	1.13201
p-cluster03945	705	phage associated protein	0.321317	2.4373	2.83786	2.61602	2.74881	3.56775	2.69033	0.876128
p-cluster01164	1524	periplasmic protein	0.321335	1331.96	3948.95	2481.49	1222.1	1291.87	2254.73	1.62778
p-cluster02032	408	conserved putative lipoprotein	0.321597	42.7591	58.1862	40.3619	42.8551	39.6306	36.9839	1.18279
p-cluster00482	945	thrB : homoserine kinase	0.321735	1692.88	2035.94	1669.48	1634.92	1580.33	1719.36	1.09397
p-cluster00135	1629	thiP, yabK : thiamin ABC transporter, permease protein	0.321769	552.613	2017.04	1051.25	547.646	493.483	900.11	1.86525
p-cluster00668	759	udp, mtaP, deoD : uridine phosphorylase; possible 5'-methylthioadenosine phosphorylase; purine nucleoside phosphorylase	0.321919	819.384	398.202	1200.9	1087.67	1177.95	1058.52	0.727554
p-cluster00796	624	nudF, aspP : MutT-family protein	0.322059	1267.25	612.418	879.937	1371.17	1431.78	852.412	0.754947
p-cluster03115	1734	Sel1 domain protein repeat-containing protein	0.322399	3.14932	5.47084	2.61602	2.74881	2.37637	2.69033	1.43768
p-cluster00306	1203	sugar efflux transporter	0.322597	772.756	1502.32	896.713	800.508	639.071	853.617	1.38313
p-cluster03261	1074	yecP : S-adenosylmethionine-dependent methyltransferase	0.32274	552.579	2794.02	1083.37	539.075	430.908	824.558	2.46858
p-cluster00549	909	hslO, hsp33 : chaperonin heat shock protein 33 homolog	0.322934	570.234	952.622	645.491	559.088	540.909	612.885	1.26591
p-cluster01595	180	hypothetical protein HD0901	0.323416	8604.58	25001.9	8541.1	6202.01	6253.82	8373.84	2.02344
p-cluster00331	1152	tgt : tRNA-guanine transglycosylase	0.323638	1640.45	1108.14	2346.35	2288.95	1803.96	2433.22	0.780699
p-cluster00031	2502	cyaA : adenylate cyclase	0.323744	508.521	1950.35	1236.15	507.476	520.452	1035.96	1.79032
p-cluster12875	360	Hypothetical protein	0.324029	8.44406	12.3425	6.31835	6.3125	7.91357	6.01701	1.33897
p-cluster00159	1530	possible membrane protein	0.324115	302.89	150.521	179.979	343.64	322.963	191.531	0.738101
p-cluster02327	432	hypothetical protein Ngon3_10223	0.324137	256.39	481.971	371.79	290.82	256.867	309.746	1.29474
p-cluster01104	216	rpS21, rpsU : 30S ribosomal protein S21	0.324465	7921.58	1066.19	4313.99	7157.79	8293.04	5579.14	0.632515
p-cluster00254	1320	xylA : D-xylose isomerase	0.324654	33.0078	24.4098	34.5346	36.0723	34.937	33.158	0.882735
p-cluster00675	774	possible hydrolase (alpha/beta fold family)	0.32474	116.156	510.231	262.203	123.595	101.484	217.36	2.00839
p-cluster11272	1131	putative phage-related membrane protein	0.324861	637.147	396.531	444.683	431.572	420.461	339.804	1.2404
p-cluster01932	2229	hypothetical protein MELB17_20771	0.325765	2.4373	2.83786	2.61602	2.74881	3.61873	2.69033	0.871197
p-cluster04731	150	hypothetical protein	0.325873	138.057	273.562	171.122	139.679	127.207	158.292	1.37058
p-cluster03098	2793	pqqL : zinc protease; peptidase	0.326171	60.8078	88.3367	100.314	57.6338	64.6044	80.3625	1.23128
p-cluster00275	1308	ftsA : cell division protein A	0.326201	5924.45	11325.6	6550.06	5498.26	5763.4	5942.87	1.38336
p-cluster00286	1428	lysA : diaminopimelate decarboxylase	0.326202	814.959	1350.35	1233.37	797.055	712.573	1167.85	1.26936
p-cluster01378	609	CDP-alcohol phosphatidyltransferase	0.326205	555.603	1123.76	536.574	479.938	495.779	495.019	1.50668
p-cluster04429	207	ARA1 protein	0.326796	47.4152	62.97	43.1371	46.2993	47.7186	34.5228	1.19435
p-cluster00899	507	luxS : autoinducer-2 production protein	0.327338	1783.82	903.789	1574.87	2046.45	1840.14	1458.67	0.797432
p-cluster11905	162	Hypothetical protein	0.327412	40.283	62.223	34.5168	32.8471	35.1391	36.5317	1.311
p-cluster01376	627	COG0760: Parvulin-like peptidyl-prolyl isomerase	0.327667	1590.09	2085.3	1590.71	1146.5	1384.83	1847.53	1.20262
p-cluster00075	1980	topB : DNA topoisomerase III	0.327675	357.322	1483.77	664.424	346.453	295.844	570.636	2.06567
p-cluster03231	1128	hypothetical protein RetlK5_06495	0.327728	12.1031	11.2785	9.74775	8.19234	11.7912	8.53742	1.16158
p-cluster00565	861	sgaU, yiaR : hexulose-6-phosphate isomerase	0.328008	719.039	604.41	496.996	1072.72	978.891	478.953	0.719384
p-cluster01167	1509	lysS, lysU : lysyl-tRNA synthetase	0.328153	1373.75	2942.68	1993.58	1560.99	1273.02	1723.07	1.38466
p-cluster00215	1383	htrA, degQ : periplasmic serine protease do; hhoA-like precursor; heat shock protein	0.328504	4797.71	1617.06	3822.29	5287.14	5817.63	3239.34	0.713678
p-cluster11730	1707	ddlB, ddl : D-alanine-D-alanine ligase B	0.328523	5518.98	7218.29	5321.84	4838.98	5356.73	5546.31	1.14719
p-cluster06043	975	yrbF : ABC transporter ATP binding protein	0.328829	5964.07	13600.1	8415.1	4993.18	5159.37	8888.29	1.46943
p-cluster00287	1251	nupC : nucleoside transporter	0.329107	2756.97	1640.76	1938.37	2963.45	2673.19	2106.22	0.818316
p-cluster01788	2775	outer membrane substrate binding protein; TonB-dependent outer membrane receptor	0.329996	113.766	90.0249	107.657	111.033	122.332	106.918	0.915261
p-cluster05293	99	Hypothetical protein	0.329997	38.2464	73.0368	42.0642	39.5304	39.948	31.777	1.37834
p-cluster00633	786	yrbE : membrane protein; possible ABC transporter, permease	0.330803	2814.55	15954.8	7452.12	2693.04	2363.29	6451.14	2.27865
p-cluster08780	183	hypothetical protein pF3028_p04	0.331116	159.223	103.291	167.604	177.923	158.255	170.898	0.848231
p-cluster00814	615	lacA, maa : O-acetyltransferase	0.331256	1019.66	1469.33	995.096	959.405	1026.89	910.767	1.20263
p-cluster01312	819	sapF : dipeptide transport system ATP-binding protein	0.331434	267.299	537.794	361.943	194.116	230.102	402.671	1.41136
p-cluster00831	588	fic : cell filamentation protein	0.33147	678.756	3003.21	1984.52	678.42	702.111	1674.28	1.85494
p-cluster00854	564	nusG : transcription antitermination protein	0.331606	19183.9	27863.9	21310.2	19373.8	17764.4	21220.9	1.17133
p-cluster05259	105	Hypothetical protein	0.331937	993.174	2687.76	1272.35	807.939	805.668	1339.71	1.6772
p-cluster00665	759	DNA polymerase I	0.332235	147.413	472.799	286.336	167.167	124.105	254.184	1.662
p-cluster04243	255	transposase and inactivated derivative	0.332316	512.901	786.534	751.698	422.185	504.396	717.648	1.24747
p-cluster01684	255	hypothetical protein YE1273	0.332324	10569.1	10467.8	8042.94	7877.57	9261.43	8741.42	1.12362
p-cluster00344	1236	dnaJ : heat shock protein	0.332424	3541.67	1824.81	2346.16	4681.42	3450.67	2375.81	0.733985
p-cluster00313	1272	aspC : aspartate aminotransferase	0.332488	1534.95	1122.52	1443.07	1530.01	1626.62	1426.06	0.894789
p-cluster01689	339	hypothetical protein HD1609	0.332693	105.526	124.444	118.501	104.812	101.825	117.454	1.07523
p-cluster01622	1068	rmlB, rfbB, rgp : dTDP-D-glucose-4,6-dehydratase	0.333266	130.05	308.021	230.8	154.805	146.162	172.623	1.41234
p-cluster01177	1431	integral membrane protein	0.333329	364.306	389.924	271.878	219.217	369.299	241.497	1.23626
p-cluster00074	2016	rep : ATP-dependent DNA helicase	0.333476	457.32	1601.06	1085.85	461.504	453.137	949.973	1.68626
p-cluster00594	828	zinc protease	0.333636	2927.15	4533.37	2752.53	2523.34	2807.13	2736.66	1.26601
p-cluster02775	324	TrbM protein	0.333676	2.4373	2.83786	2.61602	2.74881	2.9056	2.69033	0.945649
p-cluster00333	1146	nagA : N-acetylglucosamine-6-phosphate deacetylase	0.334077	588.959	562.497	775.435	707.85	715.524	756.806	0.883822
p-cluster00214	1383	rcpA : rough colony protein A	0.334368	18491.8	30646	35571.1	18089.8	16390.7	28933.3	1.33581
p-cluster03071	2793	iga : immunoglobulin A1 protease precursor	0.334374	4293.89	7437.77	5660.01	4120.84	4344.72	5440.16	1.25069
p-cluster00625	792	tpiA : triosephosphate isomerase	0.334487	3590.36	2407.23	3823.34	3612.94	4080.37	3785.92	0.85554
p-cluster06125	1047	opsX : saccharide biosynthesis regulatory protein	0.334751	1358.03	1197.07	1037.69	1437.3	1329.38	1206.1	0.904353
p-cluster08447	1194	CRISPR-associated Csd1 family protein	0.334764	2.86004	2.83786	4.38084	5.88658	5.31331	2.69033	0.725599
p-cluster15481	180	hypothetical protein D11S_2286	0.335129	4.05844	2.83786	4.08133	2.74881	3.76342	2.69033	1.19289
p-cluster02357	630	bicyclomycin/multidrug efflux system	0.335423	4.0886	2.83786	2.61602	2.74881	2.37637	2.69033	1.22097
p-cluster06486	1020	ribF : riboflavin biosynthesis protein	0.336429	693.72	603.872	510.385	700.968	716.323	603.289	0.894781
p-cluster12897	216	Hypothetical protein	0.336599	3.93503	10.4831	8.42752	3.85915	6.19995	5.49286	1.46899
p-cluster04315	234	protein of unknown function DUF1016	0.336986	3.3813	2.83786	2.61602	3.92841	6.8869	2.69033	0.654185
p-cluster00430	1005	trpS : tryptophanyl-tRNA synthetase	0.337346	843.287	1360.05	1405.78	940.578	704.188	1204.49	1.26669
p-cluster03641	600	Hypothetical protein	0.337745	52.4765	26.2875	40.6664	48.4301	45.3616	54.0808	0.807658
p-cluster00586	837	potA : spermidine / putrescine transport ATP-binding	0.338065	715.095	1253.07	776.29	678.39	619.31	808.858	1.30282
p-cluster04323	231	RNA-directed DNA polymerase	0.338227	4.14306	2.83786	2.61602	2.74881	2.37637	2.69033	1.22794
p-cluster00093	1872	rpoD : RNA polymerase sigma factor sigma-70	0.338387	7828.76	16105.9	8125.61	6197.45	6913.17	8806.72	1.46278
p-cluster15432	267	hypothetical protein Aaphi23p28a	0.339095	3.49148	4.40146	3.40278	3.84969	3.25038	2.69033	1.15376
p-cluster02433	162	COG1475: Predicted transcriptional regulators	0.339719	8.58714	4.14454	4.59409	2.74881	6.02289	2.69033	1.51158
p-cluster01034	333	branched-chain amino acid transport protein AzlD	0.339724	335.828	607.205	425.709	357.787	325.19	388.488	1.27745
p-cluster02290	543	hypothetical protein NEIMUCOT_02154	0.339922	4.15204	4.71403	5.812	3.83562	4.66289	4.32458	1.14466
p-cluster01219	1182	potD : spermidine/putrescine ABC transporter, periplasmic-binding protein	0.340058	3077.24	1746.12	4003.31	4092.79	3622.31	3550.32	0.783519
p-cluster00912	495	kdtB, coaD : phosphopantetheine adenylyltransferase	0.340147	1316.05	2531.79	1496.04	1292.38	1211.4	1430.58	1.35826
p-cluster03044	117	Hypothetical protein	0.340155	294.324	138.31	199.808	291.131	285.326	227.312	0.786844
p-cluster00797	624	MarC family integral membrane protein	0.340593	3524.98	6755.2	3467.98	2897.73	3449.99	3362.77	1.41581
p-cluster01461	273	hupA : DNA-binding protein HU-ALPHA	0.340781	7500.4	960.26	6904.34	7423.48	10331.5	5815.71	0.651869
p-cluster10908	930	invA, ygdP, nudH, ialA : (di)nucleoside polyphosphate hydrolase; possible invasion protein	0.341013	6090.96	6032.54	5705.38	4370.79	5693.82	5948.61	1.11339
p-cluster01447	309	iojap-related protein	0.341173	2558.8	6936.63	3316.27	2390.03	2040.85	3361.91	1.64405
p-cluster00264	1314	menF : menaquinone-specific isochorismate; isochorismate mutase	0.341257	3166.88	1870.44	2168.42	2884.87	3084.61	2692.32	0.831898
p-cluster01497	2061	prc : tail specific protease precursor	0.341775	2056.52	6780.63	3592.53	1942.16	1841.26	3458.78	1.71629
p-cluster00191	1437	gamma-glutamyl phosphate reductase	0.341849	1198.27	1541.25	1127.63	1159.34	1196.1	1035.29	1.14051
p-cluster00315	1188	tyrS : tyrosyl-tRNA synthetase	0.342046	2315.59	926.201	2096.14	2636.88	2435.58	1902.78	0.765269
p-cluster01400	546	def : peptide deformylase (PDF) (Polypeptide deformylase)	0.342056	4978.89	1735.31	4921.96	4883.5	5735.77	4985.84	0.745664
p-cluster05300	99	Hypothetical protein	0.342545	220.589	61.1747	64.5795	208.799	240.731	110.677	0.618242
p-cluster01625	1038	dctP : dicarboxylate-binding periplasmic protein	0.342591	3.28782	6.94333	5.70969	2.74881	5.74503	2.69033	1.4253
p-cluster01828	825	fdhD : formate dehydrogenase-related protein	0.342601	109.519	63.3954	77.987	108.707	133.103	77.419	0.785961
p-cluster00799	627	yijC : probable transcriptional regulator	0.34296	2854.62	6777.05	3603.14	2360.34	2656.98	3756.3	1.50848
p-cluster01262	984	cbpA : curved DNA-binding protein	0.343242	832.51	566.884	466.881	1018.45	1065.66	492.181	0.724405
p-cluster02581	972	rfbN : rhamnosyltrasferase	0.343263	1840.87	3692.62	3734.56	1509.96	1448.21	3415.34	1.45415
p-cluster00870	543	sprT : short-patch reverse transcription protein	0.343477	204.33	319.716	188.098	159.086	188.612	210.809	1.27509
p-cluster00045	2370	priA : primosomal protein N'	0.343888	167.347	548.47	273.211	177.13	148.041	245.229	1.73392
p-cluster04417	210	XRE family transcriptional regulator	0.344129	3.70087	2.83786	5.15549	5.00619	3.5972	7.07316	0.745969
p-cluster01271	978	lacD : tagatose 1,6-diphosphate aldolase	0.344154	66.2221	92.6767	100.202	99.2487	94.7405	103.05	0.872278
p-cluster01551	654	dithiobiotin synthetase	0.344413	757.419	1536.65	1053.8	689.067	713.274	1079.23	1.34909
p-cluster00717	708	tolQ : colicin transport protein	0.344422	3012.39	2325.73	3184.59	3170.65	3039.51	3278.27	0.898221
p-cluster04797	351	COG2319: FOG: WD40 repeat	0.344458	1155.06	1647.2	1770.82	1173.35	1153.61	1515.34	1.19019
p-cluster00860	558	yeaY, slp, rnd : outer membrane protein, Slp family	0.344538	2197.32	2258.81	2033.05	2467.96	2927.71	2038.42	0.872895
p-cluster00277	1278	murA, murZ : UDP-N-acetylglucosamine enolpyruvyl transferase	0.344761	1271.9	6838.64	3968.71	1518.07	1273.31	3324.13	1.97518
p-cluster01031	342	COG3171: Uncharacterized protein conserved in bacteria	0.345258	955.136	750.812	1001.6	857.92	736.297	825.089	1.11914
p-cluster00464	966	nrfD : formate dependent nitrite reductase, transmembrane protein	0.345284	463.75	749.507	538.233	331.228	361.649	639.849	1.31422
p-cluster11830	357	yccX : acylphosphatase	0.345345	509.541	215.215	235.606	533.837	538.223	290.975	0.704576
p-cluster02619	1908	gspS : glutathionylspermidine synthetase;amidase	0.345663	4910.24	2477.33	2429.57	4813.04	5475.58	3042.55	0.736406
p-cluster00976	432	COG2050: Uncharacterized protein, possibly involved in aromatic compounds catabolism	0.345706	470.784	1836.02	1059.61	392.699	461.796	1024.72	1.79139
p-cluster02830	237	putative phage associated protein	0.345713	7.59554	6.33713	5.34707	2.74881	6.6957	5.41095	1.29782
p-cluster04688	156	hypothetical protein	0.345726	22.1835	36.7022	17.6598	17.0784	23.3618	14.7128	1.38788
p-cluster03325	948	msbA, cvaB, lktB : ABC transporter, ATP-binding protein; possible leukotoxin secretion ATP-binding protein	0.34602	418.688	910.846	807.093	317.492	311.775	800.508	1.49438
p-cluster15415	2085	putative tail length tape measure protein	0.346071	2.4373	4.16788	5.3163	5.74843	4.94173	4.36107	0.792061
p-cluster05364	90	Hypothetical protein	0.346532	52.6181	130.72	120.541	54.1221	56.9624	98.9162	1.44704
p-cluster00318	1185	lolC, ycfU : lipoprotein releasing system transmembrane	0.346925	1517.66	2120.76	1211.09	1403.64	1253.93	1215.33	1.25217
p-cluster04472	198	Hypothetical protein	0.346988	2.4373	2.83786	2.61602	2.74881	3.93067	2.69033	0.842193
p-cluster02355	582	hypothetical protein P3TCK_19960	0.347302	4.50861	2.83786	2.61602	4.91461	6.91018	2.69033	0.686353
p-cluster00248	1326	deaD, rhlB, srmB : ATP-dependent RNA helicase	0.347356	3221.19	6848.09	3791.44	3066.85	2541.49	4099.37	1.42781
p-cluster01256	1023	arcB, otcC : ornithine carbamoyltransferase	0.347551	907.616	187.517	319.405	976.192	1132.24	347.854	0.575885
p-cluster00616	798	cysE : serine acetyltransferase	0.347837	385.193	1125.09	842.829	338.476	405.287	776.496	1.54784
p-cluster00420	1014	moaA : molybdenum cofactor biosynthesis protein A	0.348259	2493.8	2184.6	1732.83	2377.72	2942.56	2131.2	0.860396
p-cluster04013	363	hypothetical protein F108p11	0.348302	4.52044	4.21095	2.61602	2.74881	3.68392	2.69033	1.24382
p-cluster02018	540	cell division protein FtsZ	0.348351	5.11605	5.07113	5.7698	4.39696	5.69725	2.69033	1.24815
p-cluster05346	93	hypothetical protein	0.34865	2.90428	2.83786	2.61602	2.74881	3.1306	4.94923	0.771858
p-cluster00321	1176	cof, yidA : hydrolase (haloacid dehalogenase-like) (HAD superfamily)	0.348756	156.312	407.692	227.905	151.279	136.135	230.174	1.53
p-cluster01966	1008	hypothetical protein NT05HA_0926	0.348771	4.96035	2.83786	3.74088	3.86649	5.84808	4.52095	0.810585
p-cluster00905	534	crr : PTS system, glucose-specific IIA componen	0.34888	7214.16	1712.49	3747.91	7563.91	8339.8	3658.37	0.647915
p-cluster00266	1299	purA : adenylosuccinate synthase	0.349122	4168.61	5716.5	4521.95	3834.24	3867.47	4851.92	1.14764
p-cluster00051	2286	putative membrane protein	0.350153	84.09	831.216	335.497	45.026	63.3415	336.242	2.81326
p-cluster09000	324	Prevent-host-death protein	0.351056	277.774	144.782	201.402	298.487	266.461	209.016	0.806186
p-cluster01397	555	fimbrial biogenesis and twitching motility protein	0.351093	167.296	402.712	251.909	184.51	139.655	244.951	1.4442
p-cluster10430	141	hypothetical protein	0.35113	124.563	43.1677	53.1237	46.9173	140.042	217.069	0.546632
p-cluster02692	492	bacteriophage Mu G-like protein	0.351327	3.38882	2.83786	2.61602	2.74881	3.59546	5.88852	0.722868
p-cluster13459	639	lktC, apxIIC, hlyC : leukotoxin activator (leukotoxin C)	0.351713	475.204	1016.67	1315.94	334.954	397.095	1028.39	1.59495
p-cluster03031	120	Hypothetical protein	0.352207	17.9502	149.692	62.7189	15.9102	18.5852	55.8756	2.54906
p-cluster01976	885	rmlD, rgp : dTDP-4-rhamnose reductase	0.352276	1681.11	4458.48	3162.85	1575.97	1620.23	3061.04	1.48667
p-cluster00156	1533	Na+/H+ antiporter family	0.352445	535.689	667.847	682.789	454.228	512.683	667.515	1.15412
p-cluster02935	153	hypothetical protein D11S_0866	0.352531	30.8264	34.7601	31.614	34.2834	32.1477	44.263	0.8781
p-cluster00244	1332	hslU, clpY : ATP-dependent ClpY-related protease; heat shock protein	0.352659	6762.87	2561.63	2711.03	8421.15	8419.27	2701.61	0.615879
p-cluster06293	906	divergent polysaccharide deacetylase superfamily	0.353148	904.233	2509.51	1441.74	959.023	862.392	1333.43	1.53906
p-cluster01634	921	rfbJ : glycosyltransferase; rfbJ protein	0.353334	1153.88	5792.45	3709.72	745.275	764.592	3800.97	2.00648
p-cluster04912	2643	glnD : uridylyltransferase	0.353612	41.4161	31.8558	40.3173	38.0021	48.3168	40.8322	0.893341
p-cluster02737	390	ISPsy24, transposase orfB	0.353719	3.64222	10.772	2.61602	2.74881	2.37637	2.69033	2.17904
p-cluster00138	1599	cstA : carbon starvation protein	0.354073	1417.98	1082.15	964.12	1952.5	1531.75	996.553	0.773131
p-cluster00170	1491	pepA : aminopeptidase A/I; cytosol aminopeptidase; leucyl aminopeptidase	0.354573	5633.05	6824.32	6955.34	4939.67	5258.57	6879.07	1.13675
p-cluster00613	849	suhB : Inositol-1-monophosphatase (IMPase); extragenic suppressor	0.354693	4036.03	2673.73	3368.14	3689.13	4373.01	3524.2	0.869808
p-cluster02206	1176	trmA, ybjF : RNA methyltransferase	0.354947	161.627	747.737	282.65	117.865	137.269	295.458	2.16497
p-cluster01334	747	succinyl-diaminopimelate desuccinylase	0.354976	1460.59	1860.51	1184.51	1316.37	1284.54	1202.49	1.18463
p-cluster00605	813	dapB : dihydrodipicolinate reductase	0.355032	1100.75	2392.9	1519.17	1038.21	1058.36	1535.31	1.38022
p-cluster02205	1212	hypothetical protein MELB17_20776	0.3551	2.4373	2.83786	2.61602	3.77583	2.37637	9.27327	0.511569
p-cluster00164	1512	speE : probable spermidine synthase	0.355155	1019.66	4928.54	3437.63	793.404	720.266	3349.38	1.93003
p-cluster04561	180	hypothetical protein NT05HA_2327	0.355372	13.3573	14.0861	19.2554	15.5466	17.3276	22.9794	0.836092
p-cluster03553	813	hel, olpA : lipoprotein E precursor; outer membrane protein P4 precursor; acid phosphatase	0.355691	7024.8	5845.85	5512.74	7425.24	6943.47	5975.82	0.903604
p-cluster01619	1278	pheA : P-protein (chorismate mutase/prephenate dehydratase)	0.355918	273.158	618.631	486.124	297.711	282.478	431.084	1.36255
p-cluster00296	1224	nagC : N-acetylglucosamine repressor	0.355987	1243.08	2143.49	1149.21	1294.66	1098.32	1010.27	1.33278
p-cluster00483	987	serA : D-isomer specific 2-hydroxyacid dehydrogenase family protein	0.355999	778.744	628.489	596.744	929.816	883.965	586.373	0.834937
p-cluster00105	1785	lonB, ycbZ : endopeptidase La; lon protease; protease La homolog; ATP-dependent protease LA (lon-1)	0.356471	1894.14	3559.71	1748.13	1651.53	1771.52	1706.63	1.40398
p-cluster00027	2607	topA : DNA topoisomerase I	0.356484	856.529	2594.9	1439.77	955.114	782.116	1327.16	1.59614
p-cluster00786	687	ftsJ, rrmJ : cell division protein J; ribosomal RNA large subunit methyltransferase J	0.356493	3412.79	1482.25	2262.1	3647.59	3995.5	2066.29	0.737137
p-cluster00738	681	rnc : ribonuclease III	0.356624	1121.19	2356.42	1836.97	1230.19	1279.19	1528.04	1.31633
p-cluster00614	801	aroE, aroD : shikimate 5-dehydrogenase	0.356637	259.33	569.315	269.73	235.533	227.785	272.892	1.49193
p-cluster02015	567	acrB : acriflavine resistance protein	0.357033	2.4373	2.83786	2.61602	2.74881	2.87265	2.69033	0.949398
p-cluster04639	168	Hypothetical protein	0.357134	2.4373	4.66979	3.81285	2.74881	3.16604	2.69033	1.269
p-cluster00141	1653	glpA : anaerobic glycerol-3-phosphate dehydrogenase	0.357883	3474.26	2081.92	1719.89	4050.2	4016.59	1956.16	0.725942
p-cluster01078	270	rpS15 : 30S ribosomal protein S15	0.35807	3234.01	1040.87	5426.31	4917.22	4665.7	4613.83	0.683339
p-cluster00687	738	spoU, trmH : tRNA/rRNA methyltransferase	0.35818	2576.59	5771.73	3030.81	2163.86	2557.03	3110.93	1.45294
p-cluster01059	297	ycii-related domain protein	0.358204	1833.35	1957.21	2225.15	1715.38	1545.38	2111.11	1.11985
p-cluster00671	756	methyltransferase domain family	0.358359	1427.01	471.127	847.494	1459.23	1590.93	830.902	0.707444
p-cluster05287	102	Hypothetical protein	0.35841	38.0568	23.1762	26.5277	32.5901	40.2492	31.7397	0.83918
p-cluster00621	798	lgt, umpA : prolipoprotein diacylglyceryl transferase	0.35854	3342.2	11053.2	4978.92	2914.62	2935.95	5176	1.75706
p-cluster02594	1086	mraY : UDP-MurNAc-pentapeptide phosphotransferase	0.358746	1623.62	7630.48	3252.73	1625.59	1561.66	2958.1	2.03517
p-cluster01449	303	possible RNA-binding protein	0.359309	1760.27	258.796	897.137	1703.82	1804.46	1014.83	0.644736
p-cluster02304	471	putative phage regluatory protein	0.359353	15.8777	30.3509	15.3226	10.8416	17.6303	15.4681	1.4008
p-cluster00120	1722	recJ : single-stranded-DNA-specific exonuclease	0.359393	2254.73	4430.32	2789.67	2404.92	2130.48	2623.32	1.32352
p-cluster09817	132	Hypothetical protein	0.359402	72.1029	64.9475	58.154	53.467	65.0901	60.2846	1.09149
p-cluster02215	1092	glycosyltransferase	0.360235	4.73514	2.83786	2.61602	2.74881	2.37637	2.69033	1.30369
p-cluster00013	2934	glnE : glutamate-ammonia-ligase adenylyltransferase	0.360337	135.209	499.198	228.975	147.112	134.21	197.031	1.80491
p-cluster02749	366	conserved hypothetical protein	0.360644	2.4373	2.83786	2.61602	2.74881	4.23475	2.69033	0.81572
p-cluster04956	138	hypothetical protein	0.360919	2.4373	2.83786	2.61602	2.74881	4.24219	2.69033	0.815093
p-cluster00425	1008	fbp : fructose-1,6-bisphosphatase	0.361493	1441.76	634.82	853.171	1558.24	1628.2	828.667	0.729681
p-cluster05745	909	pbpG : D-alanyl-D-alanine-endopeptidase; penicillin-binding protein 7	0.361624	3008.08	2797.16	2169.09	2311.42	2682.8	1971.26	1.14483
p-cluster03310	969	STEC autoagglutinating adhesin	0.361632	2.4373	2.83786	2.61602	2.74881	4.26184	2.69033	0.813442
p-cluster00643	780	COG3022: Uncharacterized protein conserved in bacteria	0.361646	1435.1	2088.39	1186.36	1332.41	1125.05	1305.7	1.25157
p-cluster05701	978	pabB : p-aminobenzoate synthase component I homolog	0.361958	500.735	265.192	284.982	526.48	539.991	310.88	0.762993
p-cluster00997	393	anthranilate phosphoribosyltransferase	0.362644	113.031	370.139	315.627	115.538	133.087	262.029	1.56426
p-cluster00951	453	asnC : transcription regulatory protein	0.362846	2645.84	1328.65	2064.14	2516.71	2757.96	2131.5	0.815352
p-cluster00821	600	rnhB : ribonuclease HII (RNase HII)	0.362894	403.963	1132.11	627.041	435.354	407.797	564.6	1.53658
p-cluster01145	1896	recQ : ATP-dependent DNA helicase	0.363109	681.19	1521.91	1370.33	566.503	491.886	1352.4	1.48226
p-cluster00332	1155	trmU, asuE, mnmA : tRNA (5-methylaminomethyl-2-thiouridylate) methyltransferase	0.363242	1575.95	2425.57	1970.03	1572.98	1639.01	1890.57	1.17031
p-cluster00128	1659	cydC : ABC transporter, ATP-binding protein/permease	0.363514	1409.15	1937.52	1182.75	1289.34	1353.07	1100.02	1.21029
p-cluster01144	1911	ccmF, nrfE : cytochrome c-type biogenesis protein	0.363719	187.195	501.784	211.01	160.63	132.497	250.775	1.65469
p-cluster00060	2142	integral membrane protein	0.363746	147.599	714.587	302.395	127.396	128.04	312.762	2.0496
p-cluster00317	1185	lpxB : lipid-A-disaccharide synthase	0.363886	400.925	819.453	542.174	432.959	399.28	500.159	1.32284
p-cluster00872	540	dsbB : disulfide bond formation protein B (disulfide oxidoreductase)	0.363916	3855.18	4604.88	4390.62	3301.5	3884.99	4430.93	1.10616
p-cluster07074	474	Mu-like phage E16 protein	0.364436	2.98986	2.83786	2.61602	10.1324	2.37637	4.13443	0.507339
p-cluster00884	528	twin-arginine translocation protein TatA/E	0.364667	4772.52	8830.01	5302.37	4289.78	4435.92	5705.87	1.30997
p-cluster00763	654	ampD : ampD signalling protein (N-acetylmuramyl-L-alanine amidase)	0.364717	744.773	194.969	451.695	728.181	798.673	458.042	0.701012
p-cluster02134	150	Hypothetical protein	0.364746	15.3378	9.91034	14.8917	14.0871	15.5554	16.6596	0.866911
p-cluster01656	672	possible membrane protein	0.364767	789.385	1084.85	620.384	740.558	660.232	619.686	1.23467
p-cluster00835	585	yraO, lpcA : phosphoheptose isomerase	0.364779	1471.1	3529.01	2411.81	1734.22	1419.73	2167.01	1.39296
p-cluster11414	765	conserved membrane protein YtwI	0.365463	1171.67	621.849	698.187	1181.43	1269.88	756.463	0.776772
p-cluster06280	489	COG1238: Predicted membrane protein	0.365484	405.158	814.398	512.522	420.159	438.91	446.387	1.3268
p-cluster00390	1056	high-affinity nickel-transporter	0.365503	1462.73	2088.27	1265.37	1263.21	1327.34	1362.25	1.21847
p-cluster00641	783	protein of unknown function DUF419	0.365665	847.255	350.314	438.588	844.567	1116.67	441.431	0.680977
p-cluster01833	645	protein of unknown function DUF1863	0.365962	444.627	291.403	488.264	530.203	464.252	441.242	0.852752
p-cluster00221	1374	yocR, yhdH : probable sodium-dependent transmembrane transport protein	0.365971	579.661	1918.88	950.611	461.951	486.527	1073.07	1.70619
trna-cluster00028	76	Phe tRNA	0.366097	5215.97	3124.55	1763.99	1789.67	2397.5	2426.53	1.52781
p-cluster00216	1407	murF, murN : UDP-MurNAc-pentapeptide synthetase	0.367144	1179.12	3780.71	2018.23	1145.02	1138.15	2011.96	1.62464
p-cluster00779	636	lipoprotein, putative	0.367515	2283.23	536.725	1283.77	2131.06	2215.14	1536.05	0.697647
p-cluster00980	426	Nucleotidyltransferase substrate binding protein	0.367672	1166.57	1474.09	1214.86	1201.82	1042.37	1255.17	1.10178
p-cluster08632	1086	mdh : malate dehydrogenase	0.367869	2511.97	1665.03	1684.59	3108.5	3460.39	1463.98	0.7297
p-cluster00778	642	napC, nirT : cytochrome C-type protein (denitrification system component)	0.368237	1624.59	3046.15	2262.97	885.776	1474.9	2593.85	1.39947
p-cluster00578	849	tsf : translation elongation factor (EF-Ts)	0.368275	1549.13	589.943	2091.06	2347.8	1769.73	1667.8	0.731182
p-cluster01654	591	trpG : anthranilate synthase component II	0.368572	105.511	300.455	217.792	93.1328	119.821	205.182	1.49176
p-cluster03176	1500	conserved ATP-binding protein	0.368662	710.438	694.284	616.789	687.472	605.534	608.727	1.06298
p-cluster10841	1278	xylR : xylose operon regulatory protein	0.368698	100.344	163.447	132.36	97.4491	107.205	127.062	1.19425
p-cluster03666	570	hypothetical protein PM0442	0.368711	500.165	807.936	544.015	459.012	453.113	598.875	1.22575
p-cluster00140	1629	lctP, lldP : L-lactate permease	0.369138	659.75	1108.77	1014.05	685.829	645.311	941.783	1.22423
p-cluster01039	324	protein YbjQ	0.369259	1347.19	1088.27	859.366	1544.63	1290.6	1061.18	0.845607
p-cluster06998	801	dod : D-ribulose-phosphate-3 epimerase	0.369329	4552.82	2315.76	3037.67	4482.97	4401.64	3379.57	0.807739
p-cluster08139	2874	hypothetical protein NT05HA_2119	0.369365	2.4373	2.83786	2.61602	2.74881	4.50785	2.69033	0.793324
p-cluster00552	876	djlA : DnaJ-like protein djlA	0.369773	2464.13	1952.1	2654.63	2598.93	2340.3	2984.52	0.892362
p-cluster03194	1227	probable Ni/Fe-hydrogenase 2 b-type cytochrome subunit	0.370113	7.97185	14.8827	37.6175	11.5467	9.695	8.42503	2.03838
p-cluster00492	975	kpsF : polysialic acid capsule expression protein	0.370158	419.758	216.737	220.135	413.844	450.417	261.333	0.761047
p-cluster01675	327	glpE : thiosulfate sulfurtransferase (rhodanese)	0.370344	658.408	1083.01	606.657	665.215	592.741	571.251	1.28366
p-cluster05070	126	Hypothetical protein	0.370348	1230.75	4541.66	2069.24	1156.5	1228.5	2031.16	1.77567
p-cluster01454	288	ihfB : integration host factor,beta-subunit	0.370545	4021.12	2677.36	6505.1	5492.65	4828.89	6881.66	0.767507
p-cluster15215	726	moaC : molybdenum cofactor biosynthesis protein C	0.370852	2908.12	2153.96	1897.47	2907.44	3362.23	2122.46	0.829296
p-cluster05982	2238	slt : soluble lytic murein transglycosylase	0.371009	175.919	266.249	238.53	179.743	166.917	232.262	1.1758
p-cluster00820	600	ttk : transcriptional regulator	0.371039	1010.05	1956.41	1556.63	1200.34	936.582	1416.25	1.27297
p-cluster00776	639	probable glyoxalase II family protein	0.371206	1069.48	2457.1	1806.88	1049.37	1104.17	1745.84	1.36777
p-cluster00442	990	pheS : phenylalanyl-tRNA synthetase, alpha subunit	0.371349	2864.89	1894.12	2275.6	3082.94	2591.44	2417.73	0.869318
p-cluster08361	153	Hypothetical protein	0.371455	24.9789	16.5197	33.6762	33.9709	27.6096	30.7284	0.814382
p-cluster09728	306	sgaB : sugar phosphotransferase component II B	0.37155	1324.79	2225.15	1597.51	1180.05	1511.49	1527.81	1.21996
p-cluster07588	882	ATPase	0.371565	1267.73	3143.88	1701.59	1211.81	1209.52	1740.18	1.46899
p-cluster02103	159	Hypothetical protein	0.371832	4.37311	13.3037	2.61602	2.74881	3.52197	2.69033	2.26454
p-cluster01892	147	hypothetical protein D11S_0523	0.371856	19.6064	22.4953	17.789	23.4135	20.5045	21.0089	0.922433
p-cluster01387	582	rnfA : electron transport complex protein	0.371897	1624.93	765.671	908.902	1585.88	1589.98	1090.68	0.773344
p-cluster01922	4050	hrpA : ATP-dependent helicase	0.371917	254.205	681.063	327.698	199.062	255.377	354.359	1.56154
p-cluster10351	177	hypothetical protein	0.371929	56.1139	91.0637	61.3759	44.3407	56.5427	68.028	1.23469
p-cluster00972	426	nusB : N utilization substance protein B	0.372398	6096.28	10002.5	5634.06	5894.49	4958.62	6133.43	1.27941
p-cluster02716	441	hypothetical protein D11S_2294	0.372549	2.4373	2.83786	2.61602	2.74881	4.63088	2.69033	0.783632
p-cluster02161	2496	hypothetical protein NT05HA_0931	0.373001	8.45057	6.26929	4.52316	4.31995	6.66351	3.95376	1.28826
p-cluster00015	2958	polA : DNA polymerase I	0.373061	1301.45	3306.33	1713.21	1304.48	1349.8	1579.96	1.49283
p-cluster00603	819	comA : competence protein A	0.373518	40.2033	26.2094	30.8239	35.1867	41.8562	34.8312	0.869162
p-cluster00279	1278	hemY : hemY protein homolog	0.373621	1341.7	3138.13	2759.24	1646.53	1631.61	2092.61	1.34787
p-cluster03317	963	carboxymuconolactone decarboxylase	0.374252	4.59515	2.83786	2.61602	3.79784	3.76331	4.67074	0.821543
p-cluster03477	744	yrfG : phosphatase	0.374984	1244.73	658.064	779.582	1229.08	1272.99	853.876	0.799291
p-cluster01201	1251	lolE : lipoprotein releasing system transmembrane protein	0.375311	497.116	2123.8	854.224	515.302	513.086	771.436	1.93082
p-cluster03729	630	acpD : acyl carrier protein phosphodiesterase	0.375702	420.872	158.621	503.739	585.405	505.054	366.715	0.743378
p-cluster00547	885	glycosyltransferase	0.37577	885.439	1136.83	813.93	860.169	844.244	799.81	1.13257
p-cluster00636	786	tonB : energy transducer protein	0.375785	1313.71	2246.95	1448.44	1325.16	1203.97	1489.81	1.24638
p-cluster01477	270	hypothetical protein NT05HA_2294	0.375819	94.1299	166.167	184.622	80.8269	94.2223	159.691	1.32914
p-cluster04927	135	Hypothetical protein	0.375965	147.845	359.047	165.797	114.531	146.865	181.517	1.51878
p-cluster04767	171	COG3140: Uncharacterized protein conserved in bacteria	0.376032	569.785	408.854	633.68	676.494	570.471	597.619	0.874083
p-cluster00368	1089	aroB : 3-dehydroquinate synthase	0.376309	2711.78	2664.21	2880.62	3100.17	2585.22	3277.46	0.921203
p-cluster06206	900	ATP phosphoribosyltransferase (ATP-PRTase) (ATP-PRT)	0.376336	2.95883	2.83786	2.61602	3.86098	3.03972	2.69033	0.877144
p-cluster01086	258	BolA protein	0.376569	3213.05	7501.59	7595.06	3162.2	3396.46	6381.51	1.41495
p-cluster00913	492	isoprenylcysteine carboxyl methyltransferase	0.377075	449.341	1619.86	731.89	416.708	438.274	749.669	1.74561
p-cluster08457	501	putative minor head protein	0.377155	2.4373	2.83786	2.61602	2.74881	4.83907	2.69033	0.767759
p-cluster00144	1578	mviN : virulence factor protein	0.377717	264.312	406.171	244.536	262.853	236.127	244.361	1.23095
p-cluster00557	870	atpG : ATP synthase F1, subunit gamma	0.37794	2786.88	9147.24	6938.69	3650.04	3494.24	5406.26	1.50374
p-cluster01465	255	putative addiction module toxin, Txe/YoeB	0.378036	641.093	374.338	491.697	659.262	655.625	482.384	0.838565
p-cluster03753	504	Hypothetical protein	0.378706	13.97	18.62	11.1099	9.23605	13.4269	13.2061	1.21832
p-cluster00644	777	COG3622: Hydroxypyruvate isomerase	0.379257	84.7532	70.5255	64.7445	92.053	104.187	64.4943	0.84386
p-cluster05794	2232	TonB-dependent siderophore receptor	0.37926	2.4373	23.8239	4.72251	2.74881	2.76943	2.69033	3.77456
p-cluster01642	831	iolB, yxdB : myo-inositol catabolism protein	0.379325	169.064	82.5669	116.495	147.863	205.199	120.201	0.777845
p-cluster00877	534	dsbE, nrfX, ccmG : thiol:disulfide interchange protein	0.379431	379.465	1180.71	506.667	326.973	318.723	580.125	1.68609
p-cluster00084	1899	sppA : protease IV; signal peptide peptidase; Endopeptidase IV	0.37963	1779.63	4898.31	3443.05	2326.85	1974.84	2789.05	1.42735
p-cluster08007	1119	Glycosyl transferase, group 1	0.380111	2.95689	7.33919	2.61602	2.74881	2.37637	2.69033	1.65211
p-cluster04858	138	Hypothetical protein	0.38052	7.2912	15.0729	13.0345	6.17806	7.85483	12.4715	1.33557
p-cluster01633	921	oppB : oligopeptide transport system permease protein, C-terminal	0.380735	674.877	2139.59	1391.55	700.931	634.042	1387.82	1.54474
p-cluster01120	3339	aefA, kefA : transmembrane protein	0.381013	785.145	2776.99	1342.71	792.293	779.835	1339.04	1.68484
p-cluster01176	1452	panF : pantothenate permease	0.381186	723.869	1713.42	1400.49	719.656	791.039	1290.58	1.37001
p-cluster03171	1311	putative inner membrane protein	0.381308	211.171	424.06	329.597	136.866	163.313	375.714	1.42749
p-cluster01752	537	SPOUT methyltransferase superfamily protein	0.381352	2574.3	6450.8	3568.47	2697.97	2376.78	3613.55	1.44949
p-cluster01392	564	outer membrane protein, Omp 18/16	0.381809	30430	6105.44	23466.2	28554.2	33830	22312.6	0.708429
p-cluster00360	1122	glpQ, hpd : glycerophosphoryl diester phosphodiesterase (protein D)	0.381981	84.9953	108.052	117.26	130.403	109.232	106.78	0.895768
p-cluster06140	1488	ftsY : cell division protein Y (GTP-binding signal recognition particle)	0.382177	1324.18	1199.54	1215.71	1207.9	1183.08	1217.69	1.03624
p-cluster00050	2274	gshA : glutamate--cysteine ligase (gamma-glutamylcysteine synthetase) (gamma-ECS)	0.38223	1619.54	5445.57	2209.4	1601.86	1497.14	2209.84	1.74699
p-cluster00683	741	dATP pyrophosphohydrolase	0.382578	4813.32	4630.91	4797.63	4769.34	5394.34	4772.52	0.953513
p-cluster00903	501	tpx : thiol peroxidase (scavengase)	0.382747	1135.94	1074.45	2985.93	2611.65	2009.71	2677.92	0.711894
p-cluster02453	141	transposase	0.383003	34.8225	28.6967	41.9062	56.7037	38.0747	34.5397	0.81524
p-cluster00077	1962	pbp2, mrdA : penicillin binding protein 2	0.383073	1468.89	4358.17	2525.65	1543.62	1606.39	2379.5	1.51057
p-cluster00503	930	ccmH, nrfF : cytochrome c-type biogenesis protein precursor (reductase)	0.383165	1120.51	3692.58	1535.45	755.341	1003.37	1889.48	1.74019
p-cluster00922	483	dps : DNA-binding protein; DPS family protein	0.383578	2271.82	107.191	1134.1	2426.5	2635.17	895.589	0.589719
p-cluster01555	696	udg, kfoF, hasB : UDP-glucose/GDP-mannose dehydrogenase	0.383605	19.0858	16.4034	15.9811	19.6064	24.2285	15.8222	0.862768
p-cluster05100	138	Hypothetical protein	0.383792	3.7192	4.21797	5.4714	2.74881	3.70009	4.70492	1.20215
p-cluster15424	450	hypothetical protein CGSHi22421_00982	0.383827	4.82037	2.83786	2.61602	5.68861	5.40852	2.69033	0.745188
p-cluster00448	987	sialic acid-binding periplasmic protein SiaP (N-acetylneuraminic-binding protein) (Neu5Ac-binding protein)(Extracytoplasmic solute receptor protein siaP)	0.384203	247.139	73.9873	129.672	268.56	326.46	103.79	0.645094
p-cluster07032	1587	rarD : chloramphenicol-sensitive protein RarD	0.384436	1387.58	1964.65	980.189	1074.09	1349.47	946.824	1.28544
p-cluster01113	147	lipoprotein, putative	0.384637	4729.11	2064.68	3329.85	4161.59	4923.5	3656.68	0.794524
p-cluster00188	1446	gltX : glutamyl-tRNA synthetase	0.385013	3335.61	2694.16	2662.77	3943.76	3665.85	2545.83	0.855949
p-cluster00443	990	rpoA : DNA-directed RNA polymerase alpha subunit	0.385084	12448.9	34878.6	27030.2	16304.4	13374.8	22585.6	1.42271
p-cluster07004	276	rluC : ribosomal large subunit pseudouridine synthase c	0.385231	1137.82	710.962	1049.78	1138.76	1255.54	966.181	0.862547
p-cluster03276	1197	sugar efflux transporter B	0.386026	549.122	1140.21	780.197	559.37	544.025	785.574	1.30734
p-cluster01272	966	predicted protein	0.386174	24343.4	25940.2	18782	21351.8	21913.5	18413.8	1.11976
p-cluster02054	297	higB, vapA : possible proteic killer active protein	0.386339	7.11553	4.64204	7.90985	3.7997	7.05672	4.79746	1.25639
p-cluster00815	606	apl, dedA : DedA-family integral membrane protein	0.386431	4916.69	1321.22	2898.7	4291.97	4898.96	3430.31	0.723907
p-cluster00851	570	decarboxylase family protein, predicted Rossmann fold nucleotide-binding protein	0.386583	2831.3	950.26	1143.21	2585.61	3074.52	1490.71	0.688698
p-cluster00704	738	yckJ : amino acid ABC transporter, permease component	0.387094	2206.94	3261.4	1946.91	2244.48	1942.45	1901.54	1.21792
p-cluster01436	345	priB : primosomal protein N	0.387361	22067.3	17349.2	20666	21435.7	23159.6	20339.5	0.925275
p-cluster02847	1005	tRNA-dihydrouridine synthase C	0.387459	164.633	623.587	320.667	191.582	170.666	301.458	1.67075
p-cluster04257	252	pts system, sucrose-specific iibc component	0.387564	33.6481	85.4575	32.7546	33.9487	33.8211	26.8247	1.60538
p-cluster00066	2103	fusA : elongation factor G	0.387796	6261.92	18201.3	15899.6	8920.52	7150.5	12107	1.43242
p-cluster00545	882	napH : ferredoxin-type protein	0.387826	1936.23	6468.67	2493.33	1294.23	1853.28	3018.45	1.76748
p-cluster00349	1122	rodA, mrdB : rod-shape-determining protein	0.388472	2111.46	7103.97	3224.41	2012.84	2107.87	3337.79	1.66788
p-cluster02587	1002	TriE protein	0.388542	860.444	438.278	636.271	802.227	840.313	696.043	0.827421
p-cluster01330	768	possible transmembrane protein	0.388568	421.959	1681.7	696.52	378.966	391.407	766.622	1.82185
p-cluster03570	666	cI, c2 : repressor protein CI	0.388576	2.9158	2.83786	2.61602	6.5547	3.12916	2.69033	0.676383
p-cluster00414	1023	lepB : signal peptidase I (SPase I)	0.388815	1464.52	3000.34	2355.52	1776.28	1610.37	1972.28	1.27271
p-cluster06396	219	COG2841: Uncharacterized protein conserved in bacteria	0.389074	521.924	452.057	355.402	556.498	554.807	413.787	0.871674
p-cluster13147	141	Hypothetical protein	0.389503	5.31728	6.40134	8.90811	7.94677	7.57492	8.59621	0.855245
p-cluster00664	762	rph : ribonuclease PH (RNase PH)	0.38968	3604.82	1898.56	2763.14	3555.3	3376.18	2961.14	0.835625
p-cluster10438	267	hypothetical protein HD1446	0.38997	1955.42	828.811	899.282	836.738	925.805	730.484	1.47753
p-cluster02669	573	resolvase/integrase-like protein	0.390015	14.0088	19.9363	11.8245	11.3006	16.0189	9.37596	1.24728
p-cluster00908	501	pgpA : phosphatidylglycerophosphatase A	0.390425	364.913	1394.74	602.61	397.235	298.037	643.758	1.76416
p-cluster08726	168	hypothetical protein D11S_1496	0.390473	37.4142	25.8288	30.0697	35.7505	34.7541	33.8519	0.894173
p-cluster01044	318	bolA : transcriptional regulator (possible murein gene regulator)	0.390906	480.188	602.62	570.353	470.01	417.287	585.798	1.12224
p-cluster01204	1254	fabF, fabB : beta-ketoacyl-ACP synthase IV	0.391353	754.567	2324.09	1062.59	808.715	760.999	1008.29	1.60638
p-cluster12869	477	hypothetical protein CGSHi6P18H1_08145	0.391642	2.93685	2.83786	2.61602	4.71198	3.02401	2.69033	0.804764
p-cluster00272	1284	kdtA, waaA : 3-deoxy-D-manno-octulosonic-acid transferase	0.391861	745.473	663.162	749.123	755.156	772.181	724.585	0.958185
p-cluster04015	360	putative phage glucose translocase	0.391907	518.989	2419.08	1836.89	308.488	380.117	1890.14	1.85166
p-cluster00792	624	rhtC : threonine efflux protein	0.392145	444.791	1502.87	666.212	416.281	400.603	741.185	1.67763
p-cluster04239	255	outer membrane antigenic lipoprotein B	0.392515	6129.39	6788	5830.04	5604.44	5864.87	6275.61	1.0565
p-cluster06071	303	protein YbeD	0.392558	1066.98	2472.51	1799.67	1208.09	1077.84	1701.43	1.33902
p-cluster00706	723	rpS2 : 30S ribosomal protein S2	0.392885	5876.55	1531.67	8711.32	9031.22	6632.61	7283.7	0.702453
p-cluster04141	291	hypothetical protein HAPS_1948	0.393278	2.4373	2.83786	3.56693	2.74881	3.39199	7.04911	0.670368
p-cluster05297	99	hypothetical protein	0.393529	301.865	984.74	445.199	231.444	245.054	558.02	1.67402
p-cluster01292	882	mtrA : araC-like transcriptional regulator	0.394225	409.913	321.029	355.14	425.889	382.25	368.565	0.922986
p-cluster01568	480	ispF : 2C-methyl-D-erythritol 2,4-cyclodiphosphate	0.39519	1346.74	4588.21	2190.48	1468.68	1193	2306.18	1.6356
p-cluster00830	594	rnfB : electron transport complex protein	0.395453	1093.87	1080.4	1001.94	1081.22	966.56	1001.25	1.04171
p-cluster01562	543	rmlC, rfbC, rgp : dTDP-4-keto-6-deoxy-D-glucose-3,5-epimerase	0.395495	1071.74	2572.67	2083.36	1014.28	935.06	2111.79	1.41039
p-cluster00154	1542	engA : GTP-binding protein	0.395661	682.575	348.853	510.576	878.702	606.209	488.036	0.781573
p-cluster00480	951	fabH : 3-oxoacyl-[acyl-carrier-protein] synthase III	0.39579	2263.18	3844.99	3305.13	2421.53	2312.84	3118.89	1.19865
p-cluster00470	957	msbB : lipid A biosynthesis (kdo)2-(lauroyl)-lipid IVA acyltransferase	0.395955	441.103	1052.13	626.822	342.119	403.882	740.026	1.42666
p-cluster01181	1413	citG, citX : citrate lyase related biosynthesis protein (2-(5'-triphosphoribosyl)-3'-dephosphocoenzyme-A synthase)	0.396171	51.303	339.077	417.306	44.0584	44.3102	311.171	2.02154
p-cluster01414	477	SEC-C motif domain protein	0.396456	532.715	549.992	395.978	491.592	439.239	377.787	1.12996
p-cluster01273	966	cysK : cysteine synthetase	0.396476	1818.49	1926.58	2139	2304.56	1960.99	2022.25	0.935792
p-cluster01801	1176	hypothetical protein NT05HA_2113	0.397289	7.76387	22.3052	5.95883	7.92396	5.6596	5.85729	1.85321
p-cluster01866	216	hypothetical protein D11S_2174	0.397561	11.5428	24.1233	12.9881	9.13336	13.6341	13.0242	1.35937
p-cluster02004	678	hypothetical protein NT05HA_0294	0.397812	8.61371	12.9844	9.8705	4.40585	12.4387	6.61575	1.34136
p-cluster01452	291	relE : possible RelE-like protein	0.398118	928.606	282.673	423.536	856.165	937.158	518.427	0.707176
p-cluster09532	168	Hypothetical protein	0.39813	31.4683	15.8562	21.6574	27.6991	34.0372	23.1795	0.812357
p-cluster00452	984	oppD : oligopeptide transport ATP-binding protein	0.398157	822.32	2724.77	1515.25	804.887	841.752	1591.65	1.56328
p-cluster00261	1317	murD : UDP-N-acetylmuramoylalanine--D-glutamate ligase	0.398277	667.916	2265.73	1161.83	722.859	683.719	1166.96	1.59138
p-cluster07868	555	Tra5 protein	0.398308	4.28798	2.83786	2.61602	13.1358	4.29982	2.69033	0.484045
p-cluster00657	768	yggH : S-adenosylmethionine-dependent methyltransferase	0.398406	340.666	296.564	289.726	292.989	298.41	284.383	1.05843
p-cluster00010	3168	acrB : acriflavine resistance protein	0.398894	1062.11	3491.3	2112.33	1226.99	1326.31	1857.6	1.5112
p-cluster05407	1314	menC : o-succinylbenzoate-CoA synthase; OSB synthase	0.39993	1660.47	6078.55	2852.68	1949.67	1797.53	2638.95	1.65854
p-cluster00106	1782	ggt : gamma-glutamyltranspeptidase precursor	0.399933	300.454	464.98	310.784	547.842	449.829	319.484	0.817077
p-cluster00593	870	hypothetical protein HcanM9_06430	0.399952	1963.2	1613.39	1377.46	1537.77	1514.06	1355.88	1.12395
p-cluster00823	600	yhdM : probable ECF-family RNA polymerase sigma factor	0.40014	14464	10975.7	9127.15	8701.21	10326.8	10501.2	1.1706
p-cluster01438	342	tRNA pseudouridine synthase C	0.400191	907.177	198.327	547.007	911.199	850.113	567.292	0.709658
p-cluster00930	483	sixA : phosphohistidine phosphatase	0.400601	2336.4	5380.04	4359.68	2965.09	2679.09	3574.12	1.31002
p-cluster07812	1101	pldB : lysophospholipase L2	0.400813	479.793	1498.08	627.179	466.14	500.825	628.598	1.63268
p-cluster00837	585	outer membrane lipoprotein carrier protein LolA	0.400848	321.924	661.826	487.355	283.649	333.14	511.547	1.30378
p-cluster02948	147	Hypothetical protein	0.400863	25.2678	73.0523	24.7436	25.875	23.0446	23.2934	1.70417
p-cluster00739	702	COG3110: Uncharacterized protein conserved in bacteria	0.401082	12544.7	3156.6	10588	11501	13676	10279	0.741466
p-cluster00446	987	trpX, miaA : tRNA delta(2)-isopentenylpyrophosphate	0.401225	609.263	1270.58	802.127	497.712	568.254	934.666	1.34056
p-cluster01364	666	artQ : arginine ABC transporter, permease protein	0.401381	972.874	1165.41	735.995	1356.07	1410.24	785.374	0.80927
p-cluster00506	918	lpxC, envA : UDP-3-O-acyl-GlcNAc deacetylase	0.401685	7590.58	14012.3	9792.43	8814.19	8130.36	8480.86	1.2348
p-cluster01336	747	mukE, kicA : killing protein suppressor	0.401716	1796.28	3636.1	2507.7	1807.77	1907.01	2499.41	1.27773
p-cluster08921	435	putative lipoprotein	0.402075	632.995	491.314	435.801	599.417	648.43	514.057	0.885468
p-cluster00705	726	rluC, yqcB, yabO, rluA : pseudouridine synthase Rlu family	0.40213	897.417	531.209	744.618	887.985	878.792	749.246	0.863762
p-cluster01122	2757	ftsK : cell division protein K; sporulation protein spoIIIE	0.40217	632.868	1868.63	952.021	749.7	661.026	870.01	1.51422
p-cluster00099	1827	lepA : GTP-binding membrane protein	0.402439	1984.89	3564.27	2417.81	2301.83	1795.84	2358.53	1.234
p-cluster00978	429	tolR : colicin transport protein	0.403254	2858.55	3898.37	3560.45	3292.1	2792.06	3229.81	1.10773
p-cluster00365	1092	probable L-ascorbate-6-phosphate lactonase UlaG (L-ascorbate utilization protein G)	0.403456	2866.8	758.863	1147.72	3105.59	3180.75	1111.97	0.6452
p-cluster00426	1005	rsmC : ribosomal RNA small subunit methyltransferase C	0.403515	961.122	762.614	855.077	930.878	934.118	895.025	0.934345
p-cluster01476	171	hypothetical protein D11S_1332	0.403521	263.992	94.0398	127.529	240.175	275.684	150.768	0.728385
p-cluster00897	510	conserved ABC-type transport system protein, periplasmic component	0.40357	4918.36	15218.1	9622.8	6125.11	6372.85	7865.2	1.46143
p-cluster00708	723	glycosyl transferase (possible dolichol-phosphate mannosyltransferase)	0.403573	185.938	746.705	334.697	164.942	174.793	387.244	1.7433
p-cluster00290	1242	sdaC : serine transporter	0.404252	3977.49	3019.03	2365.78	4479.76	4189.28	2711.78	0.822639
p-cluster06328	876	napG : ferredoxin-type protein	0.404477	2532.31	10354	3272.05	1927.22	2281.67	4074.65	1.95065
p-cluster01115	135	50S ribosomal protein L34	0.404755	32459.2	5753.34	24470.4	33436.3	34570.3	20796.6	0.705864
p-cluster01563	636	cvpA, dedE : colicin V production protein	0.405406	4843.13	1798.3	2511.62	3929.17	4805.14	3377.68	0.755702
p-cluster01030	342	fdx : 2Fe-2S ferredoxin	0.405458	1171.48	1662.91	1383.23	1334.42	1210.49	1224.06	1.11904
p-cluster00152	1542	atpA : ATP synthase F1, subunit alpha	0.405541	3472.45	14563.7	9669.09	5718	3996.3	7820.69	1.57999
p-cluster03805	477	chitinase	0.406003	5.37914	5.77809	7.4553	7.11259	9.70494	5.66444	0.827887
p-cluster01640	423	Hypothetical protein	0.406013	4.97909	4.07845	5.07744	6.46748	5.27181	4.37405	0.877221
p-cluster01149	1839	uvrC, ydjQ : excinuclease ABC, subunit C	0.406251	150.035	343.871	208.221	121.197	119.837	256.368	1.41159
p-cluster02162	2445	tbpA, lbpA : transferrin-binding protein 1 precursor	0.406383	178.335	101.989	129.54	192.89	179.321	123.411	0.826969
p-cluster00490	939	oppC : oligopeptide ABC transporter; permease protein	0.406394	813.153	3231.19	1576.8	836.436	748.749	1746.82	1.68702
p-cluster00696	762	grx : peroxiredoxin 2 family protein/glutaredoxin	0.406674	23985.3	2661.37	7981.58	25306.3	26284.2	7587.49	0.585154
p-cluster00334	1146	lctD, lldD : L-lactate dehydrogenase	0.406903	6930.17	4913.79	7423.48	7754.08	6619.29	7347.23	0.887058
p-cluster04027	354	hypothetical protein D11S_0483	0.407768	41.118	115.985	67.0092	46.665	48.3722	60.5038	1.44086
p-cluster00238	1353	accC : biotin carboxylase (subunit of acetyl-CoA carboxylase)	0.407842	1489.78	3204.19	2587.16	1696.87	1325.46	2532.18	1.31085
p-cluster04909	132	hypothetical protein D11S_0731	0.408214	766.965	265.763	425.274	702.764	714.907	512.179	0.7555
p-cluster13244	213	Hypothetical protein	0.408324	4.3867	2.83786	4.20855	2.74881	4.12045	2.69033	1.19598
p-cluster02529	2568	membrane protein	0.408597	1086.35	1391.26	1192.84	1136.5	1058.88	1190.92	1.08391
p-cluster00875	534	ptsN : nitrogen regulatory IIA protein	0.409021	5641.43	12328.5	5613.06	5162.19	5275.52	6197.45	1.41766
p-cluster04627	165	hypothetical protein D11S_0518	0.409106	786.598	2040.85	1636.3	1092.4	902.113	1311.04	1.35038
p-cluster01333	750	ypiA : oxidoreductase (possible short-chain alcohol dehydrogenase)	0.40927	1069.96	431.048	591.743	1003.99	1122.8	637.481	0.757069
p-cluster07280	129	Hypothetical protein	0.409355	8.08478	6.38258	8.50978	8.79708	9.28663	7.32138	0.90443
p-cluster00281	1335	aspartyl-tRNA synthetase	0.409642	545.104	861.842	926.515	645.013	525.925	772.883	1.20045
p-cluster01076	270	rpsT : 30S ribosomal protein S20	0.410137	3411	567.631	2211.67	3300.62	3410.11	2126.17	0.700507
p-cluster01121	3099	FAD linked oxidase, C- domain protein	0.410429	514.042	2053.44	1252.44	527.795	561.017	1284.75	1.60936
p-cluster00300	1215	nifS, iscS : cysteine desulfurase	0.410454	4612.28	4646.01	4631.04	6253.36	5178.42	4249.99	0.885699
p-cluster00328	1155	adenylate cyclase	0.410686	1191.93	556.01	575.53	1209.17	1222.99	660.831	0.751204
p-cluster05942	294	bacterial regulatory protein, MerR family	0.410817	2207.08	1195.26	950.75	2480.37	2363.02	1114.75	0.730612
p-cluster01088	267	aptE : ATP synthase F0, subunit c	0.410854	10263.4	13317.5	13343.6	10350.1	8146.3	13341.5	1.15976
p-cluster00843	579	COG3028: Uncharacterized protein conserved in bacteria	0.411047	1097.71	296.722	810.477	1024.91	1146.16	778.799	0.747461
p-cluster00723	699	SmtA protein	0.411184	268.406	285.046	189.979	210.413	249.329	186.555	1.15029
p-cluster12991	126	Hypothetical protein	0.411197	2.4373	2.83786	4.88135	2.74881	2.37637	2.69033	1.29953
p-cluster01505	1749	sapA : peptide transport periplasmic protein	0.411729	2316.14	1775.97	1576.42	1674.88	1726.37	1584.23	1.13701
p-cluster04751	153	Hypothetical protein	0.411767	3.30623	2.83786	2.61602	2.74881	3.22146	3.85	0.892044
p-cluster05168	117	Hypothetical protein	0.411803	24.0079	22.4382	19.6048	24.0957	27.1015	20.947	0.91554
p-cluster00011	3168	lktA, hlyA, ltxA : leukotoxin A; hemolysin A	0.411914	1222.76	3007.35	4810.41	1125.98	1146.33	3268.65	1.63158
p-cluster01975	885	Hypothetical protein	0.412137	2.4373	2.83786	5.23636	2.74881	2.37637	2.69033	1.34496
p-cluster01972	903	hypothetical protein Bphy_0024	0.412348	4.45871	2.83786	3.39211	4.59015	3.3703	4.40669	0.86428
p-cluster05179	114	conserved hypothetical protein	0.412438	328.22	270.582	338.247	252.216	312.134	296.559	1.08844
p-cluster00257	1314	RfaL protein	0.412847	1212.05	2515.36	1515.75	1177.67	1272.32	1572.68	1.3034
p-cluster00785	630	nqrD : Na(+)-translocating NADH-quinone reductase subunit D	0.413012	2706.04	6230.1	3892.81	3337.69	3105.68	3200.83	1.33023
p-cluster02461	132	Hypothetical protein	0.413293	2.4373	2.83786	6.14216	2.74881	6.15783	7.63173	0.690353
p-cluster00801	618	por, dsbA : periplasmic oxidoreductase (por) (Thiol:disulfide interchange protein dsbA precursor.)	0.41331	764.063	436.995	849.846	861.912	794.189	782.159	0.841134
p-cluster04805	144	Hypothetical protein	0.413508	2.4373	2.83786	3.58661	2.74881	2.37637	2.69033	1.13387
p-cluster01535	882	NIF3-like protein	0.41356	1044.64	770.968	1013.34	1115.91	1063.51	934.427	0.908504
p-cluster00949	471	protein YhbC	0.413609	7620.78	4953.94	7429.62	6631.6	7575.84	8696.26	0.87341
p-cluster13832	258	putative antirepressor protein	0.413649	5.20626	4.93108	2.61602	2.74881	4.50842	2.69033	1.28206
p-cluster00629	798	glycosyltransferase sugar-binding region containing DXD motif	0.413714	1158.84	976.811	1174.25	1095.85	1151.26	1308.4	0.930922
p-cluster08005	1296	Hypothetical protein	0.413735	2.4373	2.83786	5.94742	2.74881	2.37637	2.69033	1.43594
p-cluster01566	486	transcriptional regulatory protein	0.414435	3113.37	1266.96	2212.46	2757.39	3364.86	2220.95	0.790198
p-cluster01119	3462	aas : 2-acylglycerophosphoethanolamine acyltransferase; acyl-acyl carrier protein synthetase	0.414582	1404.04	3616.93	2039.54	1500.98	1500.08	2033.68	1.40235
p-cluster10066	126	Hypothetical protein	0.41476	87.3371	67.0639	65.1055	78.6008	90.1596	74.4006	0.902721
p-cluster04245	252	hypothetical protein	0.415039	2.4373	2.83786	2.61602	2.74881	2.80904	2.69033	0.956719
p-cluster03446	789	putative phage gene	0.415439	2.4373	2.83786	6.99317	2.74881	2.37637	2.69033	1.56974
p-cluster00735	747	dsbC, xprA : thiol:disulfide interchange protein	0.415605	5591.84	2173.78	4186.99	5561.66	5108.86	4351.43	0.795676
p-cluster00424	1014	tRNA pseudouridine synthase D	0.415757	579.202	2249.81	927.357	630.489	581.29	984.007	1.71072
p-cluster00824	630	5'-nucleotidase YfbR	0.416255	1198.49	2402.24	1388.53	1341.89	1168.6	1337.98	1.29642
p-cluster01865	225	ccmD : cytochrome c-type biogenesis protein	0.416388	1861.32	3529.63	2083.06	1845.99	1817.59	2209.49	1.27259
p-cluster00175	1467	murE : UDP-MurNAc-tripeptide synthetase	0.416472	444.173	925.523	727.486	484.826	454.94	707.634	1.27303
p-cluster00639	780	yckK : amino acid ABC transporter, periplasmic amino acid-binding protein	0.416536	2025.09	1616.06	1455.31	2113.56	1894.8	1670.09	0.897511
p-cluster05413	924	probable cation transport protein	0.416791	1136.35	3438.77	1644.42	1217.76	1218.75	1650.77	1.52168
p-cluster01136	2040	prlC, opdA : oligopeptidase A	0.416982	1508.42	1016.06	1598.07	1938.36	1562.06	1316.22	0.855896
p-cluster01547	684	gpmA : phosphoglyceromutase	0.416982	1666.94	1518.2	1880.52	1571.25	1688.81	1462.13	1.07273
p-cluster00274	1284	ftsZ : cell division tubulin-like protein Z	0.417204	12179.9	20848.5	15005.9	14003.3	12147.6	14085	1.19382
p-cluster15446	519	DNA adenine methylase	0.41772	3.33518	2.83786	2.61602	5.34172	2.37637	3.68871	0.770511
p-cluster00373	1095	COG3768: Predicted membrane protein	0.417847	855.719	1777.67	673.929	829.703	745.207	694.019	1.45766
p-cluster00435	999	oppF : oligopeptide ABC transporter, ATP-binding protein	0.418004	649.264	1655.7	1334.67	592.395	685.292	1333.91	1.39364
p-cluster01281	909	hypothetical protein AM305_00574	0.418316	134.949	868.913	402.331	146.802	155.922	435.915	1.90376
p-cluster00237	1347	mesJ, yaeN : cell-cycle protein	0.418581	570.021	1612.59	907.181	701.327	586.117	866.279	1.43463
p-cluster00963	438	dskA : dnaK suppressor protein	0.418617	3495.49	2594.07	3656.09	2964.32	2688.67	3078.27	1.11618
p-cluster00574	852	thyA : thymidylate synthase	0.419068	1822.81	6332.41	3442.53	1782.54	1925.88	3759.38	1.55303
p-cluster00039	2427	vacB, rnr : ribonuclease r, virulence associated protein	0.419161	2455.48	3940.66	2538	2444.51	2383.32	2645.59	1.19546
p-cluster02423	171	hypothetical protein	0.419175	1000.23	1664.44	888.543	904.069	933.596	982.215	1.26006
p-cluster01111	171	rpmG : 50S ribosomal protein L33	0.419834	6867.19	1608.01	7270.78	8139.41	7117.89	6058.09	0.738714
p-cluster00104	1788	fadD : long-chain-fatty-acid--CoA ligase	0.420776	115.722	234.156	135.5	114.169	121.169	139.343	1.29544
p-cluster00566	861	modD : molybdenum ABC transporter, ATP-binding protein	0.420841	124.623	163.293	151.273	164.133	141.682	173.306	0.916656
p-cluster01236	1080	rnfD : electron transport complex protein	0.420988	773.774	2269.37	1010.78	821.31	810.409	1022.45	1.52738
p-cluster02230	966	COG1518: Uncharacterized protein predicted to be involved in DNA repair	0.421033	2.87499	2.83786	2.61602	2.74881	2.89013	33.5243	0.21267
p-cluster00115	1734	cydC : ABC transporter, ATP-binding protein/permease	0.421237	269.426	587.387	316.253	294.266	218.355	356.182	1.35021
p-cluster00061	2136	pta : phosphotransacetylase	0.421303	454.29	1609.89	2168.39	645.623	551.762	1435.54	1.60756
p-cluster01604	2013	prrA : TonB-dependent outer membrane receptor	0.421523	35.4903	64.3351	26.9667	36.6175	29.6772	26.2875	1.36951
p-cluster02259	729	putative type III restriction-modification system endonuclease protein	0.421711	235.614	57.0867	58.2355	37.2803	244.857	408.941	0.507809
p-cluster00934	468	lrp : leucine-responsive regulatory protein (transcription regulator)	0.422626	555.938	133.302	266.03	431.699	576.841	340.544	0.708089
p-cluster01210	1212	COG2081: Predicted flavoproteins	0.42286	142.428	382.891	222.623	125.927	126.455	265.328	1.44471
p-cluster00826	606	putative glycerol-3-phosphate acyltransferase PlsY	0.422988	3374.91	1564.35	1790.73	3037.32	3471.91	2108.85	0.780915
p-cluster02086	189	Hypothetical protein	0.423518	2.4373	2.83786	3.35922	2.74881	2.37637	2.69033	1.10478
p-cluster01748	735	yecA family protein	0.423853	582.271	276.935	341.299	549.526	654.401	344.055	0.775529
p-cluster00555	879	sucD : succinyl-CoA synthase, alpha subunit	0.424443	227.929	322.284	284.321	364.219	265.005	311.058	0.887536
p-cluster00806	615	ruvA : Holliday junction DNA helicase	0.424502	2565.58	4713.21	2366.54	2501.03	2406.44	2494.79	1.30302
p-cluster01811	1005	trpD : anthanilate phosphoribosyltransferase	0.424622	53.9853	198.886	185.481	64.3351	68.3738	156.131	1.51763
p-cluster03898	420	lipoprotein, putative	0.424946	2.4373	2.83786	3.34063	2.74881	2.37637	2.69033	1.1024
p-cluster00969	429	COG1175: ABC-type sugar transport systems, permease components	0.425005	1657.2	1333.41	1708.85	1652.19	1758.86	1642.13	0.930002
p-cluster00736	699	gidB : glucose inhibited division protein B	0.425042	3071.96	1190.29	1651.27	3125.49	2958.13	1744.72	0.755398
p-cluster08046	306	Hypothetical protein	0.425388	4.70937	7.02405	8.31082	8.98156	7.40559	6.98382	0.857656
p-cluster01396	555	NfnB protein	0.425755	2488.72	658.018	1652.73	2268.52	2664.86	1554.1	0.739804
p-cluster00733	762	recO : DNA repair protein	0.42639	1332.22	1364.54	1227.59	1196.16	1277.89	1308.44	1.03751
p-cluster00028	2601	mutS : DNA mismatch repair protein	0.427032	604.195	882.342	673.91	668.746	566.284	672.024	1.13287
p-cluster07259	882	tcmP : tetracenomycin polyketide synthesis O-methyltransferase	0.42737	91.2909	69.9539	58.1298	90.5691	115.45	62.372	0.817369
p-cluster05060	126	Hypothetical protein	0.427516	4.79212	2.83786	7.53109	2.74881	3.57583	4.71189	1.37372
p-cluster00239	1341	3-phosphoshikimate 1-carboxyvinyltransferase	0.42803	679.485	1997.17	1093.68	765.929	715.293	1125.17	1.44657
p-cluster01544	696	hypothetical protein MS0726	0.428388	406.056	287.897	333.745	374.285	373.637	381.453	0.909971
p-cluster02299	501	tripartite ATP-independent periplasmic transporter DctQ	0.428869	119.438	74.6607	75.705	115.358	144.038	75.972	0.8045
p-cluster01929	2172	SecA-related protein	0.428943	4.2552	2.83786	3.55631	6.44251	4.77388	2.69033	0.765771
p-cluster15434	333	putative lytic protein Rz	0.429007	8.97304	4.30926	5.34657	6.80736	8.94976	7.17908	0.812204
p-cluster03133	1605	hypothetical protein D11S_2315	0.429171	7.8605	8.52545	7.25497	7.78372	12.0264	7.94778	0.851682
p-cluster00813	639	slyD : FKBP-type peptidyl-prolyl cis-trans isomerase slyD (PPiase)	0.429254	2862.18	3461.74	3251.33	2918.12	3075.06	3060.39	1.05762
p-cluster10243	153	Hypothetical protein	0.429267	2.4373	2.83786	3.29302	2.74881	2.37637	2.69033	1.09631
p-cluster03961	381	cytochrome c-553	0.429358	69.2053	120.673	76.0886	60.3818	62.411	91.8801	1.23894
p-cluster01087	288	COG2991: Uncharacterized protein conserved in bacteria	0.429924	1793.72	2900.61	2517.25	1995.98	1857.37	2370.74	1.15866
p-cluster05374	1137	COG1426: Uncharacterized protein conserved in bacteria	0.430632	1591.83	1441.02	1977.3	1846.33	1598.26	2169.66	0.8924
p-cluster01118	3786	recB : exodeoxyribonuclease V beta chain	0.43072	212.961	691.921	514.643	213.827	246.528	510.006	1.46288
p-cluster00879	531	ppa, ipyR : inorganic pyrophosphatase, chain A	0.430731	3887.26	1346.16	6564.12	6019.82	5356.05	4863.14	0.726493
p-cluster01838	483	hypothetical protein HD1618	0.430889	3.61502	2.83786	3.77164	2.74881	3.66284	2.69033	1.12333
p-cluster00825	597	nqrE : Na(+)-translocating NADH-quinone reductase subunit E	0.431024	3693.12	11115.7	5090.21	4447.76	4086.25	4678.31	1.50609
p-cluster02061	243	hypothetical protein CT1927	0.431497	2.4373	2.83786	3.27227	2.74881	2.37637	2.69033	1.09365
p-cluster01851	342	qacH : possible quaternary ammonium compound resistance protein	0.431508	81.0909	244.221	140.758	130.937	66.1082	125.595	1.44455
p-cluster01821	864	ligA : DNA ligase	0.431559	92.1414	167.994	95.5988	96.779	88.6233	97.7943	1.25614
p-cluster01153	1764	protein YcaO	0.431815	324.154	554.92	398.911	392.314	323.361	361.556	1.18636
p-cluster00850	570	malQ : 4-alpha-glucanotransferase	0.432414	307.613	548.73	331.802	245.798	368.739	341.1	1.2433
p-cluster05261	132	Hypothetical protein	0.43265	494.246	792.605	609.279	541.192	492.639	604.149	1.1576
p-cluster03132	1608	putative phage protein	0.432763	154.378	394.466	110.888	125.341	159.218	117.19	1.64215
p-cluster07836	159	Hypothetical protein	0.433861	2.4373	10.8006	2.61602	2.74881	2.37637	2.69033	2.02852
p-cluster02728	408	lipoprotein, putative	0.434186	7.04137	7.49125	5.06845	6.25174	6.06278	5.02603	1.13036
p-cluster00255	1377	inner membrane protein YtfL	0.434876	38.7198	63.1475	34.4449	33.8566	41.0995	35.2387	1.23701
p-cluster01370	816	udk : uridine kinase	0.434982	1089.79	665.724	653.584	1173.39	1109.64	677.212	0.813816
p-cluster01718	3096	hsdR : restriction enzyme type I helicase subunit	0.43543	23.3329	10.5297	19.0392	21.1096	25.6868	17.8057	0.818887
p-cluster01346	705	Antibiotic biosynthesis monooxygenase	0.435486	1668.19	754.867	1266.55	1507.29	1735.87	1250.51	0.821068
p-cluster00087	1860	hscA, hsc66 : chaperone protein hscA, heat shock cognate 66	0.436063	772.832	1058.74	869.691	854.199	810.336	792.608	1.09935
p-cluster08740	396	conserved hypothetical protein	0.436471	805.085	1166.11	842.438	714.8	762.919	970.769	1.14913
p-cluster14453	225	hypothetical protein	0.436839	1598.93	572.998	641.891	1375.37	1633.2	859.663	0.727417
p-cluster00226	1368	pssA : phosphatidylserine synthetase	0.437433	2155.66	2078.05	1851.99	2005.19	1829.22	1970.78	1.04832
p-cluster01108	183	csrA : probable carbon storage regulator homolog	0.437441	2836.99	6548.76	5279.56	3886.95	3285.53	4325.74	1.27544
p-cluster04749	153	filamentation induced by cAMP protein Fic	0.437865	5.3708	2.83786	4.69848	4.66375	5.67223	4.80782	0.852305
p-cluster01403	690	pyrR : pyrimidine operon regulatory protein	0.437887	2699.34	2612.47	3518.45	2224.22	2477.77	3115.46	1.12956
p-cluster00729	693	lbgA, losA : LOS biosynthesis enzyme (beta-1,4-galactosyltransferase)	0.438332	4783.87	2359.31	3170.16	4892.71	4078.95	3512.89	0.826089
p-cluster01558	576	sodC : superoxide dismutase [Cu-Zn] precursor	0.438806	21404.8	3206.99	22535.5	19876	24056.7	21282	0.722956
p-cluster04228	261	integral membrane protein	0.438861	6.69573	4.24873	5.07994	4.84607	4.30139	4.80023	1.14889
p-cluster00348	1125	tadZ, ntnh : Tadz protein	0.439294	8178.46	23562.8	18279	10383.9	7883.84	17654	1.39248
p-cluster14433	162	hypothetical protein D11S_0050	0.44005	175.422	576.056	322.492	170.277	172.779	374.285	1.49715
p-cluster00473	954	trxB : thioredoxin reductase	0.440303	17771.4	12481.9	16543	17036.3	17270.8	17069.4	0.91085
p-cluster12731	519	Hypothetical protein	0.440309	2.4373	2.83786	2.61602	2.74881	2.78566	2.69033	0.959438
p-cluster00068	2082	oligopeptide transporter, OPT family	0.440343	481.312	1395.42	1368.23	546.473	482.606	1226.57	1.43859
p-cluster01139	1980	recD : exodeoxyribonuclease V, alpha chain	0.440358	243.982	1128.75	633.576	284.545	273.99	679.794	1.62018
p-cluster00721	702	lipoprotein, putative	0.440501	2060.76	2437.22	2343.26	1966.2	2178	2309.08	1.06012
p-cluster01024	351	histidine triad protein homolog	0.440998	556.706	233.407	510.222	555.961	554.298	480.292	0.817537
p-cluster01026	345	frdD : fumarate reductase 13 kD hydrophobic protein	0.441764	4362.88	10291.3	6094.09	3752.95	4646.37	7037.88	1.34404
p-cluster01484	129	hypothetical protein D11S_1870	0.441815	53.861	16.1135	28.6354	45.9717	57.8127	30.205	0.735953
p-cluster00711	720	deoD : purine nucleoside phosphorylase	0.442041	3729.54	1677.31	3814.31	4443.66	3480.57	3367.78	0.816609
p-cluster01671	381	S-ribosylhomocysteinase	0.442073	963.798	672.312	468.14	869.143	1222.06	603.443	0.7809
p-cluster03038	117	Hypothetical protein	0.442218	442.099	661.766	292.801	333.184	377.356	380.199	1.28048
p-cluster09874	168	Hypothetical protein	0.4428	23.2988	19.2409	18.993	22.3645	24.9246	19.5678	0.920366
p-cluster00504	924	ispE, ipk, b1208, z1979 : isopentenyl monophosphate kinase	0.44285	686.981	1389.8	1005.22	671.44	704.293	1078.41	1.25583
p-cluster00078	1959	ccmF, nrfE : cytochrome c-type biogenesis protein	0.443485	1543.41	5212.29	2207.08	1631.46	1601.99	2500.88	1.563
p-cluster00992	405	mutT, dgt : mutator mutT protein (7,8-dihydro-8-oxoguanine-triphosphatase) (8-oxo-dGTPase) (dGTP pyrophosphohydrolase)	0.445491	3228.26	6616.66	3561.11	3495.66	3136.34	3720.24	1.29499
p-cluster08396	306	putative phage-related membrane protein	0.446022	837.435	405.769	383.775	432.313	468.61	303.327	1.35103
p-cluster00182	1458	mpl : UDP-N-acetylmuramate:L-alanyl-gamma-d-glutamayl-medo- diaminopimelate	0.446157	1032.89	662.985	777.454	1011.72	1043.29	772.116	0.874857
p-cluster03086	2043	COG4688: Uncharacterized protein conserved in bacteria	0.446639	4.04845	2.83786	2.61602	6.49903	3.61249	2.69033	0.742262
p-cluster15433	213	putative lytic protein Rz1	0.446677	2.4373	2.83786	2.61602	7.47893	2.37637	2.69033	0.628999
p-cluster00869	552	integral membrane protein	0.446808	90.5817	338.094	122.633	97.4247	91.3874	142.745	1.66279
p-cluster00777	639	lipB : lipoate biosynthesis protein B	0.447154	703.46	1573.19	1129.85	791.026	772.513	1114.98	1.27179
p-cluster00612	801	ybfF : esterase/lipase	0.447191	1883.47	2006.68	1497.55	1511.81	1765.39	1662.5	1.0907
p-cluster00609	807	trpA : tryptophan synthase, alpha subunit	0.447245	161.164	117.045	264.915	191.651	219.391	259.241	0.81029
p-cluster06154	1677	bzdA, caiC : AMP-binding enzyme	0.447739	493.694	1384.73	715.346	571.062	518.587	746.528	1.41259
p-cluster01019	357	rpS13, rpsM : 30S ribosomal protein S13	0.448034	14669.9	23014.4	22312.9	17229.2	14613.3	20123.3	1.15455
p-cluster14715	954	folP : dihydropteroate synthase	0.44805	1506.07	697.16	1272.61	1456.56	1384.29	1311.59	0.83706
p-cluster06058	1239	pilC, hofC, tapC : pilin C biogenesis protein/protein transport protein	0.4481	51.9926	40.23	37.725	44.8577	59.8939	42.8004	0.88069
p-cluster00247	1329	mukF, kicB : killing protein	0.448113	4221.03	4601.94	2927.06	3502.16	3608.95	3208.38	1.13863
trna-cluster00012	147	Ala tRNA	0.449116	75314.5	94770.6	83004.4	73209	66714.1	90335.3	1.09915
p-cluster00991	405	tol-pal system-associated acyl-CoA thioesterase	0.449125	4895.91	2793.77	4394.08	4432.9	4644.58	4784.82	0.8717
p-cluster04970	132	Hypothetical protein	0.449275	2.4373	6.12395	2.61602	2.74881	2.37637	2.69033	1.43014
p-cluster01960	1101	putative phage associated protein	0.449394	2.4373	6.10882	2.61602	2.74881	2.37637	2.69033	1.42821
p-cluster04131	297	plasmid maintenance system killer	0.44973	3.83082	2.83786	2.61602	2.74881	3.11194	10.4477	0.569318
p-cluster02430	267	hypothetical protein NT05HA_0997	0.450666	2.4373	5.95528	2.61602	2.74881	2.37637	2.69033	1.40856
p-cluster01765	216	IMPACT family protein	0.450756	1476.53	579.195	513.051	1296.35	1683.65	665.213	0.704699
p-cluster00493	936	ftsX : cell division protein X, ABC system permease	0.450989	1254.07	2790.2	1481.17	1397.44	1234.49	1555.23	1.31961
p-cluster05231	114	hypothetical protein HS_1322	0.451408	2.4373	5.87194	2.61602	2.74881	2.37637	2.69033	1.3979
p-cluster08461	114	Hypothetical protein	0.451869	5.84594	2.83786	7.29893	2.74881	6.17268	2.69033	1.37642
p-cluster02724	417	hypothetical protein HD0161	0.451913	5.5325	4.23526	5.11566	8.92524	3.64578	6.58489	0.776962
p-cluster04609	171	hypothetical protein D11S_1003	0.452079	34.0905	14.77	40.2911	34.1471	37.8521	38.5639	0.806342
p-cluster00263	1305	gltX, hemA : glutamyl-tRNA reductase	0.452151	2396.75	2613.68	1836.62	2204.83	2162.71	1798.37	1.11047
p-cluster00927	474	inner membrane protein YccF	0.452531	443.161	793.051	574.607	427.308	475.19	610.089	1.19717
p-cluster05044	126	Hypothetical protein	0.45258	746.617	2739.63	1788.31	681.623	739.47	2032.54	1.52725
p-cluster00026	2610	pepN : aminopeptidase N	0.453478	1739.97	3145.8	2526.52	1963.42	1801.99	2472.41	1.18828
p-cluster00117	1731	hyfG, hycE : hydrogenase 4 subunit; hydrogenase 3 subunit	0.453563	382.856	1073.4	544.402	448.233	421.427	551.921	1.40735
p-cluster01450	306	cro : transcriptional regulator, Cro/CI family	0.453863	391.493	596.786	423.888	438.709	414.677	381.277	1.14377
p-cluster00456	996	rluD, sfhB : large subunit pseudouridylate synthase D	0.45389	1591.96	979.765	1489.64	1609.85	1401.18	1581.98	0.884248
p-cluster00377	1074	mreC : rod shape-determining protein	0.453912	2375.68	4667.11	2827.58	2560.99	2222.6	3112.78	1.24999
p-cluster04944	132	Hypothetical protein	0.454149	43.6307	23.4947	30.2869	34.9164	44.672	35.0828	0.849492
p-cluster01747	642	diadenosine tetraphosphatase	0.454319	1176.42	1665.84	885.695	962.941	1115.91	1018.08	1.20375
p-cluster00090	1857	cydD : ABC transporter, ATP-binding protein/permease	0.454388	460.896	734.239	471.768	484.737	421.243	511.552	1.17592
p-cluster00686	786	surE : stationary-phase survival protein	0.454569	1489.6	3535.57	2317.25	1726.53	1827.88	2140.88	1.28921
trna-cluster00031	76	Trp tRNA	0.454798	3666.5	12199	4153.71	3454.36	3027.78	5814.22	1.62806
p-cluster03269	1062	metal-activated pyridoxal enzyme	0.454907	2.4373	5.27627	2.61602	3.91248	2.37637	15.7197	0.469344
p-cluster01803	1251	hcaT : 3-phenylpropionic acid transporter	0.455491	2044.47	1813.35	1593.21	2173.59	2032.29	1712.4	0.92105
p-cluster06199	744	phosphoribosylformimino-5-aminoimidazole carboxamide ribotide isomerase	0.456153	3.16031	5.05818	5.47713	7.90994	2.73228	7.9283	0.737493
p-cluster00584	843	WcaG protein	0.456357	4327.53	1529.86	2314.85	3449.05	4477.86	2713.58	0.768032
p-cluster08024	702	rbsD : ribose ABC transporter protein / high affinity D-ribose transport protein	0.456809	16.2389	9.87864	30.5286	14.0638	14.0602	11.742	1.42091
p-cluster02554	1248	Rhs element Vgr protein	0.457008	2.4373	2.83786	2.61602	2.74881	2.37637	5.18957	0.765039
p-cluster05090	123	hypothetical protein	0.457074	47.2902	70.8053	40.1859	45.2604	49.64	37.468	1.19576
p-cluster00394	1056	tRNA-dihydrouridine synthase B	0.457252	3624.92	2891.93	5825.1	4959.81	4231.28	5654.81	0.831337
p-cluster06086	420	glnB : nitrogen regulatory protein p-II	0.457393	3221.65	1435.42	1801.74	3023.85	3027.74	2018.22	0.800366
p-cluster12822	303	rpmE2, ykgM : 50S ribosomal protein L31	0.457403	1309.37	891.371	770.913	1319.16	1540.84	795.129	0.813008
p-cluster00886	525	COG1399: Predicted metal-binding, possibly nucleic acid-binding protein	0.457461	34378.8	21216.4	33614.1	31047.9	36639.9	33447.9	0.882077
p-cluster01135	2052	malS : alpha-amylase protein; 1,4-alpha-D-glucan glucanohydrolase	0.457807	53.077	105.831	71.7564	52.497	52.7918	80.0944	1.24426
p-cluster00924	477	aroQ, aroC, aroD : 3-dehydroquinate dehydratase II	0.458487	1098.51	1429	1354.89	1359.22	1327.75	1478.58	0.932027
p-cluster00581	846	COG2961: Protein involved in catabolism of external DNA	0.458741	1069.69	2350.18	1181.39	1174.14	1218.76	1089.35	1.32135
p-cluster02140	123	Hypothetical protein	0.458999	2.4373	5.21582	2.61602	2.74881	2.37637	2.69033	1.31394
p-cluster00689	735	artP : arginine ABC transporter, ATP-binding protein	0.459041	268.268	311.79	212.148	361.635	359.148	214.009	0.847467
p-cluster04998	126	Hypothetical protein	0.459444	2.4373	2.83786	2.61602	2.74881	2.37637	5.03707	0.77652
p-cluster02001	672	mraZ : MraZ cell division protein	0.459456	12464.7	4352	7159.62	10966.3	12457.6	7541.32	0.774301
p-cluster00753	669	mutH : DNA mismatch repair protein	0.459473	580.743	655.737	563.353	610.018	644.451	623.916	0.958181
p-cluster00383	1065	murG : UDP-N-acetylglucosamine-N-acetylmuramyl-(pentapeptide)	0.459557	218.5	1007.18	381.58	225.828	221.316	492.301	1.71086
p-cluster09781	120	Hypothetical protein	0.460252	38.7288	42.2849	25.7801	30.5276	36.4698	24.7776	1.16365
p-cluster00579	852	rpoH : RNA polymerase sigma-32 factor	0.460278	16072.5	18782.7	13456.1	16727.9	22119.8	15674.1	0.88609
p-cluster01798	1536	pgtC : phosphoglycerate transport regulatory protein	0.460567	57.705	59.9112	55.8794	60.1172	59.6794	57.2956	0.979691
p-cluster00965	435	COG3076: Uncharacterized protein conserved in bacteria	0.460663	5383.46	3414.9	5206.71	5150.84	5243.63	5320.02	0.89122
p-cluster00968	456	atpC : ATP synthase F1, epsilon	0.460745	2410.62	5107.3	4898.58	2556.74	2834.47	4432.66	1.26391
p-cluster01927	2718	putative type III restriction enzyme	0.460976	2.4373	2.83786	2.61602	5.73653	2.37637	2.69033	0.730447
p-cluster09244	129	Hypothetical protein	0.461376	19.5391	33.2984	18.4942	15.3226	22.7755	19.8524	1.23091
p-cluster00199	1416	tRNA pseudouridine synthase A	0.461386	500.135	642.451	345.704	466.881	428.875	355.22	1.1897
p-cluster01327	774	HtpX protein	0.461422	1208.05	1730.22	1870.72	1290.97	1117.9	1734.04	1.16078
p-cluster01973	897	CDF family heavy metal/H(+) antiporter	0.461711	2.4373	2.83786	2.61602	5.68141	2.37637	2.69033	0.734193
p-cluster04812	150	hypothetical protein D11S_0165	0.462009	2565.77	995.88	2130.8	2689.95	2350.45	1961.45	0.812992
p-cluster01657	561	ccmH, nrfF : cytochrome c-type biogenesis protein precursor	0.462451	1452.47	4189.81	1884.13	1231.18	1440.22	2478.17	1.46156
p-cluster01756	396	yccK, dsvC : desulfoviridin gamma subunit	0.462557	98.6713	157.051	134.887	106.136	91.2429	139.155	1.16068
p-cluster00069	2076	malQ : 4-alpha-glucanotransferase	0.463569	18.0077	56.553	41.466	18.5834	21.6382	42.5195	1.40228
p-cluster01546	693	yohK : transmembrane protein	0.463731	8668.64	3956.85	3380.17	7193.93	10125.1	4400.06	0.736938
p-cluster04921	135	aminoimidazole riboside kinase	0.464335	5.79536	2.83786	2.61602	2.74881	3.04938	2.69033	1.32523
p-cluster04530	183	hypothetical protein Aaphi23p05a	0.464488	2.4373	2.83786	2.61602	5.49052	2.37637	2.69033	0.747468
p-cluster00559	870	psd, dpsD : phosphatidylserine decarboxylase proenzyme	0.464574	1590.75	570.608	1644.41	1701.16	1650.72	1401	0.800728
p-cluster01027	342	iron-sulfur cluster insertion protein ErpA	0.464583	1162.6	358.297	478.255	1047.15	1116.15	578.512	0.729134
p-cluster01985	795	possible DNA-binding protein	0.464802	2.4373	4.87399	2.61602	2.74881	2.37637	2.69033	1.27021
p-cluster00181	1458	cls : cardiolipin synthase	0.464821	909.942	1904.59	1349.83	1025.66	926.051	1403.17	1.24129
p-cluster01437	345	transcriptional modulator of MazE/toxin, MazF	0.465021	4249.51	6317.92	4653.29	4092.3	4278.23	5081.14	1.13151
p-cluster00900	507	cystathionine beta-lyase	0.465058	5899.72	13484.2	7020.24	6449.29	6129.72	7459.09	1.3177
p-cluster01250	1035	plsX : fatty acid/phospholipid synthesis protein	0.465292	2633.18	4326.4	4730.39	2517.43	2167.78	4595.41	1.25961
p-cluster00320	1182	hemN : oxygen-independent coproporphyrinogen III oxidase	0.465529	194.821	736.958	394.6	298.994	193.175	400.628	1.48564
p-cluster00076	1980	rnb : exoribonuclease II	0.465606	314.28	555.211	524.727	409.546	282.623	472.551	1.19704
p-cluster00487	942	fruk, lacC : 1-phosphofructokinase; tagatose-6-phosphate kinase	0.465688	743.815	3762.07	2001.12	1181.16	856.153	2060.43	1.58795
p-cluster00340	1131	nrdB : ribonucleoside diphosphate reductase, beta chain	0.465736	2945.25	2077.1	4176.14	3209.53	3536.37	4139.97	0.844994
p-cluster02010	633	hypothetical protein VIC_003745	0.465964	2.4373	2.83786	2.61602	2.74881	2.76365	2.69033	0.962013
p-cluster12580	147	Hypothetical protein	0.466319	933.991	1147.54	926.189	855.925	867.595	1051.47	1.08387
p-cluster03432	801	COG2184: Protein involved in cell division	0.466601	5.36897	2.83786	3.47434	2.74881	4.06276	2.69033	1.22935
p-cluster00410	1029	degS, hhoB, htrA : protease DegS precursor; periplasmic serine endoprotease	0.466882	1615.1	2349.04	1782.08	1813.84	1555.56	1772.07	1.11762
p-cluster00406	1059	galM : aldose 1-epimerase (mutarotase)	0.466927	33.4455	56.5229	40.5162	34.7016	37.5941	39.8511	1.16352
p-cluster01854	291	lipoprotein, putative	0.467014	1176.9	945.533	1195.5	1182.57	1121.41	1234.31	0.937719
p-cluster00205	1398	norM : probable multidrug resistance protein; multidrug-efflux transporter	0.46724	1397.12	1085.2	1075.39	1365.24	1292.16	1193.41	0.923886
p-cluster03885	429	haemagglutinin associated protein	0.467308	3.32309	2.83786	2.61602	2.74881	2.77955	2.69033	1.06793
p-cluster00203	1401	tdeA, cmeC : toxin and drug export protein, TolC family	0.467864	3213.02	2751.44	3575.69	1969.57	2232.69	3784.79	1.19445
p-cluster00892	519	ccmE : cytochrome c-type biogenesis protein	0.467948	2310.91	5888.47	2840.12	2505.06	2226.32	3305.29	1.37364
p-cluster02763	342	Hypothetical protein	0.468249	3.35001	2.83786	4.86969	5.43416	2.79997	5.41707	0.810006
p-cluster04630	168	hypothetical protein	0.468299	6.25416	11.7132	2.61602	2.74881	5.2454	5.4465	1.53142
p-cluster06388	2805	hypothetical protein PROSTU_00097	0.468337	5.79506	2.83786	4.71258	7.90807	7.39494	2.69033	0.741692
p-cluster00772	699	sodA : manganese superoxide dismutase	0.468433	3603.21	1052.79	4249.78	4917.04	3654.63	3089.91	0.763686
p-cluster02527	1611	bacteriophage Mu GP28-like protein	0.468768	3.72081	2.83786	2.61602	4.11142	3.67135	2.69033	0.876025
p-cluster02022	528	integral membrane protein	0.468896	2.4373	2.83786	2.61602	2.74881	2.37637	4.59603	0.81175
p-cluster15413	315	hypothetical protein plu2880	0.468957	653.936	252.935	387.666	535.736	664.862	428.729	0.794523
p-cluster09600	129	Hypothetical protein	0.469182	432.769	249.967	233.025	398.447	398.567	297.633	0.836581
p-cluster02325	438	hypothetical protein NT05HA_2110	0.46956	2.4373	2.83786	2.61602	2.74881	2.76069	2.69033	0.962361
p-cluster02904	198	protein of unknown function DUF1287	0.46963	2.4373	2.83786	2.61602	5.19646	2.37637	2.69033	0.768885
p-cluster03389	858	ATP-dependent RNA helicase HrpA	0.469643	2.4373	4.65363	2.61602	2.74881	2.37637	2.69033	1.24201
p-cluster02688	510	transcriptional regulator	0.470265	3.98216	2.83786	5.24725	2.74881	4.45696	2.69033	1.2194
p-cluster01221	1176	bioF : 8-amino-7-oxonoanoate synthase	0.470351	1779.96	1912.12	1742.94	1853.97	1468.27	1787.68	1.06362
p-cluster00054	2232	ppG, relA : GTP pyrophosphokinase (ppGpp synthetase I) / ATP:GTP3'-pyrophosphotransferase	0.47037	565.114	942.843	721.889	599.369	634.419	703.088	1.15126
p-cluster04387	216	hypothetical protein D11S_1134	0.470462	117.624	57.8319	107.938	114.832	112.722	105.031	0.852092
p-cluster15486	399	Hypothetical protein	0.470534	2.85876	2.83786	2.61602	2.74881	4.06788	2.69033	0.874369
p-cluster00458	972	cysB, cbl, gltC : cys regulon transcriptional activator; cysteine synthase	0.470892	1427.81	2596.93	2249.63	1747.55	1624.46	1975.15	1.1734
p-cluster03894	543	hpt : hypoxanthine phosphoribosyl transferase (HPRT)	0.471026	1060.1	310.331	608.801	923.161	1109.18	588.741	0.755121
p-cluster07605	987	phosphatase YbhA	0.471503	1282.26	1040.48	1312.75	1281.83	1359.66	1228.92	0.939303
p-cluster00637	783	hydrolase, TatD family	0.472115	1886.54	4497.49	2250.73	2005.58	2018.41	2451	1.33356
p-cluster15447	675	possible bacteriophage replication protein P	0.472815	2.88628	4.2805	2.61602	9.05255	2.37637	3.75134	0.644442
p-cluster15487	381	Hypothetical protein	0.472907	7.27291	6.64286	4.19493	2.74881	7.87878	2.69033	1.35987
p-cluster01981	837	protein YaeB	0.473166	668.502	499.848	591.547	644.924	591.547	654.932	0.930472
p-cluster01289	888	rcbR, cmpR, ywfK, lysR1, lysR2 : probable transcriptional regulator (LysR family)	0.47326	1073.21	395.764	464.979	903.449	962.42	652.569	0.767917
p-cluster02683	522	phage host-nuclease inhibitor protein Gam	0.474607	3.70748	2.83786	2.61602	2.74881	2.84811	2.69033	1.10548
p-cluster00544	885	prmA : ribosomal protein L11 methyltransferase	0.47487	361.35	1185.82	979.66	413.807	497.313	912.433	1.38566
p-cluster07584	117	Hypothetical protein	0.475143	140.122	108.356	114.309	130.113	130.799	127.407	0.934253
p-cluster02425	168	hypothetical protein D11S_0634	0.475511	4462.03	1282.52	3309.77	3929.75	4281.71	3302.54	0.786376
p-cluster07499	762	yfgE : ATPase involved in DNA replication	0.475559	1122.72	1564.49	788.687	932.961	992.372	963.144	1.20337
p-cluster00124	1683	recN : DNA repair protein	0.475793	4285.24	2959.62	2420.49	2793.83	3075.55	2311.48	1.18146
p-cluster05091	120	hypothetical protein	0.475875	4.6286	2.83786	2.61602	4.63322	2.91497	4.53269	0.834581
p-cluster01606	1962	yoaA : ATP-dependent helicase	0.476087	919.406	1813.57	1168.49	1086.05	910.154	1200.49	1.22047
p-cluster00580	846	nqrC : Na(+)-translocating NADH-quinone reductase subunit C	0.476395	3326.05	6990.08	6408.56	4978.28	4017.31	4741.7	1.21747
p-cluster00670	756	uxuR : transcriptional repressor for uxu operon	0.477208	315.21	257.602	241.547	366.584	307.715	241.757	0.888984
p-cluster01482	150	2-octaprenyl-3-methyl-6-methoxy-1,4-benzoquinol hydroxylase	0.477608	76.0657	24.7571	45.3108	62.0339	75.0866	49.5368	0.782897
p-cluster02127	135	Hypothetical protein	0.47809	18841.6	14521.1	9096.5	17525.1	19651.4	13325.1	0.84075
p-cluster01323	792	putative deoxyribonuclease YjjV	0.478666	4089.07	4987.18	3543.25	3652.9	3650.81	4191.14	1.09784
p-cluster00397	1089	afuC, yagC : ferric transport ABC-related ATP-binding protein	0.478743	302.787	794.833	729.051	313.272	313.358	718.995	1.35749
p-cluster03027	120	Hypothetical protein	0.479162	2.4373	4.33072	2.61602	2.74881	2.37637	2.69033	1.2007
p-cluster00857	561	integral membrane protein	0.479216	4293.09	3131.24	2905.8	5541.94	3900.45	2967.4	0.832418
p-cluster04415	210	Hypothetical protein	0.479254	137.426	49.6853	115.66	132.392	114.415	124.52	0.815377
p-cluster01332	780	glpR : glycerol-3-phosphate regulon repressor	0.479492	1071.21	692.165	813.725	1046.96	1065.17	797.216	0.885803
p-cluster09627	588	Hypothetical protein	0.479743	391.244	83.1845	184.027	309.403	391.402	208.773	0.723914
p-cluster00304	1242	gltS, jemA : sodium/glutamate symport carrier protein (glutamate permease)	0.479889	2663.15	3528.09	3524.68	2805.52	2834.59	3288.3	1.0882
p-cluster04147	288	Hypothetical protein	0.47999	637.953	277.588	249.902	614.632	589.744	326.67	0.761207
p-cluster07752	240	XRE family transcriptional regulator	0.480541	4.67543	7.1883	4.29078	6.15427	4.15036	2.69033	1.24314
p-cluster10199	1134	prfA : peptide chain release factor 1 (RF-1)	0.480594	2593.77	1392.73	2938.27	2943.97	2544.16	2654.31	0.850454
p-cluster07540	540	gptA : xanthine-guanine phosphoribosyltransferase	0.480778	1389.53	901.7	922.51	1297.21	1387.73	995.247	0.873255
p-cluster05329	96	Hypothetical protein	0.481123	1189.35	1070.62	1299.27	1281.91	1140.49	1345.63	0.944591
p-cluster04438	201	hypothetical protein D11S_0823	0.482329	430.925	206.01	209.365	373.529	486.042	230.306	0.776509
p-cluster01785	117	hypothetical protein D11S_0633	0.482552	458.974	558.67	546.012	442.099	415.699	570.877	1.09448
p-cluster04799	147	Hypothetical protein	0.482619	2.4373	2.83786	2.61602	2.74881	2.37637	4.20001	0.846223
p-cluster15293	225	prophage MuMc02, nuclease, putative	0.482978	13.9519	20.1982	22.0388	20.6683	22.483	19.4347	0.897786
p-cluster01015	363	dithiobiotin synthetase	0.483072	121.385	52.1249	145.66	122.167	126.091	143.161	0.81542
p-cluster01064	291	sulfur relay protein TusB/DsrH	0.483596	463.588	1287.99	909.509	493.724	501.587	988.473	1.34142
p-cluster04941	132	Hypothetical protein	0.484665	989.871	283.666	542.62	862.352	945.147	568.254	0.764455
p-cluster01909	126	hypothetical protein D11S_0388	0.48514	32.3881	54.5264	29.8448	33.715	33.8666	29.1166	1.20746
p-cluster02717	441	hypothetical protein HpylHP_09083	0.485143	2.98272	4.48857	3.37617	2.74881	2.37637	4.11626	1.17379
p-cluster00800	621	rnfG : electron transport complex protein	0.485769	744.984	1337.87	905.976	776.593	806.163	950.06	1.18004
p-cluster01804	1161	emrA : multidrug resistance protein A	0.485844	750.045	438.605	465.875	734.299	743.563	480.373	0.844906
p-cluster03572	666	superfamily I DNA/RNA helicase	0.485969	2.4373	2.83786	2.61602	2.74881	2.37637	4.12886	0.852729
p-cluster04581	177	Hypothetical protein	0.486176	2.4373	2.83786	2.61602	4.57199	2.37637	2.69033	0.818699
p-cluster00393	1068	omp39 : outer membrane protein	0.486439	7348.39	4290.75	11074.6	9340.49	8322.86	10074.2	0.818881
p-cluster02537	1413	FHA domain protein	0.48677	2.4373	2.83786	2.61602	4.55552	2.37637	2.69033	0.8201
p-cluster03854	444	phage protein	0.48715	2393.85	588.865	1899.93	2069.56	2570.55	1668.28	0.773992
p-cluster04657	165	COG3943: Virulence protein	0.487179	2.4373	4.13282	2.61602	2.74881	2.37637	2.69033	1.17537
p-cluster00245	1332	aroA : 3-phosphoshikimate 1-carboxyvinyltransferase	0.487299	106.136	348.273	264.702	94.6552	111.241	294.003	1.43851
p-cluster08565	576	infC : translation initiation factor IF-3	0.488334	6787.15	796.824	6151.24	6490.27	6617.19	5448.61	0.7402
p-cluster01472	228	dephospho-CoA kinase	0.488612	1588.61	898.986	1082.55	1398.59	1590.47	1146.97	0.863181
p-cluster12827	735	lolA, lplA : outer membrane lipoprotein carrier precursor	0.489109	1942.51	3444.56	2326.95	2131.29	2198.94	2247.28	1.17279
p-cluster03687	549	hypothetical protein AM305_04968	0.489123	2.4373	2.83786	2.61602	4.49317	2.37637	2.69033	0.825449
p-cluster03532	705	VgrG protein	0.489318	5.78688	18.016	5.12133	2.74881	8.28822	7.03992	1.60006
p-cluster05727	1062	sohB : probable serine proteinase	0.489333	1258.92	646.944	1251.06	1313.14	1200.84	1157.04	0.859956
p-cluster05153	120	hypothetical protein NEILACOT_01945	0.489626	19.8164	26.1171	17.5241	22.676	17.4996	15.7001	1.13569
p-cluster02424	168	hypothetical protein D11S_2205	0.489674	2.4373	2.83786	2.61602	4.47919	2.37637	2.69033	0.826658
p-cluster03800	576	metal dependent phosphohydrolase	0.489898	2.4373	8.00145	2.61602	2.74881	3.0206	2.69033	1.54317
p-cluster03590	777	lsg-4 : probable lipopolysaccharide biosynthesis protein	0.489902	1897.96	1059.45	987.379	1670.68	1946.49	1174.39	0.82328
p-cluster09415	1596	lpdA : dihydrolipoamide dehydrogenase; lipoamide dehydrogenase	0.490268	800.508	737.219	1326.51	1188.57	1149.42	1001.95	0.857571
p-cluster03652	585	Flavodoxin	0.491484	20.7454	27.4147	30.2229	29.2653	36.7393	23.345	0.877263
p-cluster01532	936	htrB, msbB : lipid A biosynthesis lauroyl acyltransferase	0.491583	980.227	1151.01	829.759	752.04	964.908	975.08	1.09991
p-cluster00062	2127	nrdD : anaerobic ribonucleoside-triphosphate reductase	0.491996	2938.9	3700.6	3072.72	3050.78	3366.47	4355.75	0.901533
p-cluster00946	459	napB : diheme cytochrome c precursor (periplasmic nitrate reductase)	0.492351	710.752	1367.38	1044.72	475.211	714.963	1254.51	1.2774
p-cluster00619	798	transcriptional regulator, DeoR family	0.492486	2547.45	1345.27	1975.56	2234.06	2541.88	1993.48	0.866881
p-cluster01937	1746	ABC transporter, ATP-binding protein	0.4928	4.9351	2.83786	2.61602	2.74881	3.09875	2.69033	1.21681
p-cluster00513	909	era : GTP-binding protein era homolog (GTPase)	0.492878	688.996	983.565	1127.8	672.937	855.756	925.513	1.14104
p-cluster12706	114	Hypothetical protein	0.493363	3.14012	2.83786	3.28041	2.74881	2.97511	6.88547	0.734246
p-cluster01124	2568	ponA, pbp1A, mrcA : penicillin-binding protein 1A	0.493449	3231.35	7060.35	3456.36	3480.9	3308.31	3860.9	1.29088
p-cluster09416	153	Hypothetical protein	0.493533	38.437	109.14	89.5172	47.7179	33.5285	93.1484	1.35952
p-cluster01621	1155	tyrC, tyrA : prephenate dehydrogenase	0.493559	1029.93	3822.36	1773.69	1318.19	1294.98	1916.24	1.46288
p-cluster01800	1233	bcr, tcaB : bicyclomycin resistance protein (Sulfonamide resistance protein)	0.493625	2959.75	5477.63	2704.56	2794.37	3172.8	2966.5	1.24719
p-cluster07458	837	esd, yaiM : carboxylesterase	0.493853	3580.27	6813.07	4929.08	4090.68	3529.28	5231.22	1.1923
p-cluster04849	141	Hypothetical protein	0.494663	3.21998	4.08943	5.29371	6.55869	4.71402	3.68248	0.842725
p-cluster00688	741	ccmC : cytochrome c-type biogenesis protein	0.495903	1652.19	2582.18	1538.31	1613.02	1588.43	1750.33	1.16578
p-cluster00962	444	thioester dehydrase family protein	0.495985	690.998	1639.81	1002.83	890.334	763.874	983.54	1.26382
p-cluster01380	642	related to phosphoglycerate mutase	0.496055	279.547	192.879	184.501	311.775	232.412	209.956	0.871089
p-cluster00958	450	conserved thioesterase	0.496234	497.705	841.505	604.214	430.012	532.571	693.306	1.17364
p-cluster00224	1383	purB : adenylosuccinate lyase	0.496617	452.06	400.635	322.203	510.712	466.215	340.971	0.891493
p-cluster01274	948	corA : magnesium and cobalt transport protein	0.496888	5051.76	4547.68	3517.48	7226.62	5082.47	3535.13	0.827867
p-cluster00948	456	lpp : 15 kDa peptidoglycan-associated protein	0.497043	16972.8	4198.18	12372.1	14089.7	17713.3	11396.9	0.776463
p-cluster00130	1650	pgi : glucose-6-phosphate isomerase	0.497113	1638.13	2053.97	2926.9	2394.79	2241.14	2998.59	0.866985
p-cluster12780	114	Hypothetical protein	0.497408	5465.61	15271.8	6610.4	6094.95	4325.33	9017.97	1.4069
p-cluster15468	1047	putative integrase	0.49751	2.4373	2.83786	5.20332	2.74881	2.90999	2.69033	1.25504
p-cluster00169	1494	murC : UDP-N-acetylmuramate-alanine ligase	0.497633	465.547	1877.35	944.603	541.55	547.226	1132.96	1.4797
p-cluster00385	1062	modC, chlD : molybdenum ABC transporter, ATP-binding protein	0.49874	352.759	373.619	331.403	379.732	320.033	291.35	1.06726
p-cluster00258	1311	eno : enonolase; 2-phosphoglycerate dehydratase	0.498902	2477.63	2062.57	3935.17	3552.45	3314.55	3017.87	0.857409
p-cluster03155	1824	FHA domain-containing protein	0.499477	90.4291	115.34	87.9677	84.6169	88.7256	98.1047	1.08211
p-cluster02520	1773	putative phage associated protein	0.499768	2.4373	2.83786	2.61602	2.74881	2.37637	3.89917	0.874433
p-cluster00375	1080	yfiF : tRNA/rRNA methylase	0.499865	910.185	980.979	1116.38	808.157	831.067	1109.64	1.0941
trna-cluster00011	77	Ile tRNA	0.500171	43266.6	55530.7	50342.9	45946.8	41253.9	51594.7	1.07453
p-cluster00071	2094	uvrB : excinuclease ABC subunit B	0.500462	1104.98	1010.42	729.716	1236.11	1274.59	774.724	0.865983
p-cluster11015	288	acetyl-CoA carboxylase biotin carboxylase subunit	0.50129	748.535	1859.57	1297.35	848.436	783.892	1418.66	1.28006
p-cluster02000	681	ygiX, qseB, feuP : transcriptional regulatory protein	0.501469	67.6447	59.2363	56.3568	62.3784	69.5599	60.9019	0.950205
p-cluster00634	786	COG2966: Uncharacterized conserved protein	0.501638	2332.91	1315.52	885.93	2280.82	2828.06	976.48	0.745127
p-cluster13551	126	Hypothetical protein	0.501798	106.034	276.43	72.8558	110.797	85.2582	105.273	1.51104
p-cluster04854	141	Hypothetical protein	0.50214	3.77707	2.83786	5.17926	2.74881	3.21529	4.05906	1.17669
p-cluster03440	795	ABC-2 type transporter	0.502421	2.4373	2.83786	2.61602	4.20918	2.37637	2.69033	0.850721
p-cluster00775	639	hyfE : hydrogenase 4 component E	0.50249	4879.91	2517.62	3440.47	3708.52	4570.9	4268.87	0.863703
p-cluster02604	831	ATPase (PP-loop superfamily), confers aluminum resistance	0.502625	407.898	262.345	306.072	429.714	338.316	328.122	0.890674
p-cluster06470	942	inorganic pyrophosphatase	0.502818	4.28536	5.66434	5.78704	2.74881	5.03584	5.66365	1.17017
p-cluster00995	393	rpsI, rpS9 : 30S ribosomal protein S9	0.502964	4811.47	1891.69	7749.28	6602.33	5522.72	6457.76	0.777732
p-cluster01407	507	COG2840: Uncharacterized protein conserved in bacteria	0.503011	960.26	795.343	765.973	974.006	884.423	827.966	0.938647
p-cluster00292	1236	nqrF : Na(+)-translocating NADH-quinone reductase subunit F	0.504353	2561.24	3454.61	3449.16	2436.42	2572.33	3482.31	1.1147
p-cluster01055	303	hfq : host factor-I protein	0.504432	12288.8	5175.81	16420.5	12060.5	15386.8	14497.5	0.807846
p-cluster00569	897	menB : dihydroxynaphthoic acid synthase (naphthoate synthas)	0.504766	5595.66	5387.51	4869.7	5390.4	5025.21	4840.85	1.03909
p-cluster00722	699	pgl, devB : 6-phosphogluconolactonase	0.505001	611.76	1061.73	902.454	770.87	656.503	822.664	1.14485
p-cluster00218	1380	trkA : trk system potassium uptake protein	0.505707	1077.25	3231.5	1792.29	1067.62	1275.39	2143.68	1.35981
p-cluster04835	138	hypothetical protein D11S_0240	0.506068	146.454	220.108	158.91	177.233	146.036	145.047	1.12204
p-cluster00447	990	rseB : sigma-E factor regulatory protein	0.507373	6362.47	14360.4	8071.38	6985.96	7990.51	7964.56	1.25514
p-cluster01750	498	secreted protein containing	0.50778	8155.46	758.405	2475.78	6580.45	7752.82	2950.87	0.658965
p-cluster10230	123	Hypothetical protein	0.507874	15.9902	10.0897	15.8832	15.8486	16.3973	14.4551	0.898548
p-cluster01988	762	protein of unknown function DUF1526	0.508162	2.89986	2.83786	2.61602	2.74881	3.73179	2.69033	0.910894
p-cluster05170	117	Hypothetical protein	0.508704	874.638	488.286	397.235	659.944	702.431	749.387	0.833503
p-cluster04002	366	hypothetical protein VFMJ11_A0645	0.509669	3.28085	2.83786	2.61602	4.1455	2.99558	2.69033	0.888452
p-cluster00451	996	thiL : thiamin-monophosphate kinase	0.510076	2129.02	3886.73	2728.96	2281.67	2001.11	3110.05	1.18286
p-cluster00816	606	inner membrane protein	0.511056	4075.09	1678.38	3572.16	3853.97	3696	3514.71	0.842829
p-cluster03160	1392	KAP P-loop domain protein	0.511226	15967.2	5716.11	9832.04	11079.7	10813	17777.1	0.794442
p-cluster01946	1347	CRISPR-associated protein	0.511359	3.20092	4.46614	2.61602	2.74881	3.48938	2.69033	1.15171
p-cluster00685	741	act : pyruvate formate-lyase activating enzyme	0.511402	6228.98	19495.8	7076.9	7383.05	7026.68	8196.68	1.45099
p-cluster08739	138	Hypothetical protein	0.511407	759.745	1039.31	827.202	701.221	675.98	973.866	1.11705
p-cluster05790	993	fruR : PEP--fructosephosphotransferase system repressor, DeoR family	0.511446	2094.48	1234.03	2123.62	2076.41	2265.47	1828.16	0.883644
p-cluster04223	261	yfhL : probable ferredoxin (fdx-2)	0.511526	141.7	169.661	119.253	129.018	144.482	120.932	1.09173
p-cluster05408	510	accB : acetyl-CoA carboxylase, biotin carboxyl carrier protein	0.511784	2087.77	4820.83	3533.73	2527	1994.37	3827.24	1.25079
p-cluster00873	540	DNA polymerase III subunit delta'	0.512368	2006.21	918.692	1525.83	1662.68	1896.44	1644.5	0.855315
p-cluster01402	540	rpL5, rplE : 50S ribosomal protein L5	0.512829	18802.5	29749.8	32644.5	21907.5	20034.6	28438.2	1.15369
p-cluster00764	675	ftsE : cell division protein E, ABC system ATP-binding protein	0.512916	1991.53	3948.12	2220.63	2316.93	1957.36	2414.35	1.22002
p-cluster03251	1086	nrfF : cytochrome c-type biogenesis protein	0.51311	96.323	169.906	106.136	92.6767	95.3672	127.218	1.18113
p-cluster01251	1020	pyrD : dihydroorotate dehydrogenase	0.513452	310.022	755.529	382.352	360.555	337.326	422.412	1.29243
p-cluster01638	867	fumarate hydratase	0.513482	446.031	837.483	582.087	537.431	466.881	586.306	1.17288
p-cluster02070	228	hypothetical protein APP7_0371	0.51422	2.4373	2.83786	4.21501	2.74881	2.78124	2.69033	1.15447
p-cluster00481	945	lytB, ispH : penicillin tolerance protein; hydroxymethylbutenyl pyrophosphate reductase	0.514623	959.966	2247.4	1593.46	1073.28	1174.19	1639.41	1.23513
p-cluster00220	1374	atpD : ATP synthase F1, subunit beta	0.515403	2174.83	7469.1	7529.84	3720.97	3121.18	5957.82	1.3417
p-cluster01700	129	hypothetical protein D11S_0465	0.515681	2.4373	2.83786	5.24823	3.74552	4.50576	4.35563	0.834731
p-cluster00519	969	lipoprotein NlpI	0.516937	6289.4	13370.9	10544	7631.69	6717.72	10669.1	1.20728
p-cluster02369	285	hypothetical protein HD0115	0.516962	2.87168	2.83786	3.66396	2.74881	3.23939	2.69033	1.08008
p-cluster04377	372	hypothetical protein D11S_1896	0.517359	97.8645	108.67	143.346	126.803	123.579	131.7	0.915721
p-cluster00970	429	rplM : 50S ribosomal protein L13	0.517564	7559.74	4238.23	17696.5	13908.7	10917.1	14223.5	0.755312
p-cluster03650	714	smbA, pyrH : uridylate kinase	0.517592	5289.57	2593.2	4069.3	4913.36	4777.85	4112.4	0.865866
p-cluster07300	426	membrane protein	0.517942	14596.8	5260.84	4451.67	12403.3	15340.5	5753.32	0.725715
p-cluster06082	1071	holB : DNA polymerase III, delta' subunit	0.518102	2956.48	7944.42	3553.98	3445.24	3023.19	4287.29	1.34392
p-cluster00901	507	PspE protein	0.518215	7041.34	2702.88	5562.99	6124.93	7135.13	5137.98	0.832002
p-cluster05181	114	Hypothetical protein	0.518355	33.3638	31.5463	33.3179	26.7963	33.4361	32.9517	1.05413
p-cluster00282	1266	phosphate permease	0.519126	1702.95	1148.4	1576.5	1759.48	1520.84	1553.18	0.916074
p-cluster00283	1263	glyA : glycine hydroxymethyltransferase; serine hydroxymethyltransferase	0.519132	2398.73	5618.07	9602.9	3151.6	3069.98	6285.15	1.40882
p-cluster00987	411	COG3105: Uncharacterized protein conserved in bacteria	0.519559	661.681	397.102	736.431	697.856	872.15	527.948	0.855698
p-cluster02754	360	Hypothetical protein	0.520195	2.4373	2.83786	2.61602	2.74881	2.37637	3.67421	0.896788
p-cluster02411	246	sulfurtransferase TusA (tRNA 2-thiouridine synthesizingprotein A)	0.520388	1764.93	916.781	1373.47	1567.72	1567.72	1488.9	0.876922
rrna-cluster00011	115	5S rRNA	0.520433	127.653	228.029	73.9963	153.505	90.5089	74.467	1.34915
p-cluster00748	675	dsbA : thiol:disulfide interchange protein	0.520771	3599.43	7749.1	4364.77	3684.79	3800.45	5196.76	1.23902
p-cluster00928	474	iron-sulfur cluster assembly transcription factor IscR	0.521231	4791.97	2925.37	4049.25	4275.42	4605.06	4153.13	0.902788
p-cluster00989	411	secE : preprotein translocase secE subunit	0.521559	22861.4	30172.2	26853.1	24438.5	22057.5	27724.2	1.07635
p-cluster01148	1845	bapA, lktB, msbA : ABC transporter, ATP-binding protein	0.521988	3465.43	6847.05	3492.31	3857.38	3731.67	3622.23	1.23133
p-cluster13748	123	Hypothetical protein	0.522681	55.4759	28.9858	35.598	46.8225	51.6327	40.5142	0.863928
p-cluster04582	177	Hypothetical protein	0.522777	2.4373	2.83786	2.61602	2.74881	2.37637	3.65196	0.899062
p-cluster00790	627	protein of unknown function, superfamily	0.522994	1477.11	239.009	819.528	1252.69	1283.29	846.829	0.749569
p-cluster10419	237	Hypothetical protein	0.523161	1089.67	407.62	368.771	1035.32	1066.51	423.398	0.738966
p-cluster01187	1374	gdhA : NADP-specific glutamate dehydrogenase	0.523183	64.2072	396.19	363.38	87.3635	63.7187	369.969	1.58099
p-cluster02963	144	hypothetical protein	0.523259	413.144	246.882	425.804	388.343	355.375	492.041	0.878674
p-cluster00018	2763	secA : preprotein translocase SecA subunit	0.523291	6167.27	10867	5444.89	7172.89	5779.82	5559.4	1.21429
p-cluster04458	198	Hypothetical protein	0.523817	155.516	88.1333	98.6992	143.611	132.364	115.768	0.873909
p-cluster00699	729	fklB, fkpA, slyD : peptidyl-prolyl cis-trans isomerase; macrophage infectivity protein	0.524651	6859.89	2755.74	7412.26	6168.73	7368.69	6885.89	0.833748
p-cluster00067	2082	recG : ATP-dependent DNA helicase	0.524763	155.488	481.598	228.309	183.922	171.026	279.248	1.36455
p-cluster13669	309	acetyltransferase	0.525124	2464.73	1238.84	1788.65	1968.88	2611.29	1819.35	0.858225
p-cluster00910	495	lspA : lipoprotein signal peptidase	0.525202	2268.39	5321.48	3220.09	2656.51	2365.91	3648.21	1.24673
p-cluster06203	234	histidine biosynthesis bifunctional protein HisB	0.525427	2.4373	2.83786	2.61602	3.88894	2.37637	2.69033	0.881142
p-cluster00983	417	DoxX family protein	0.526015	8119.12	4238.48	6109.57	8018.38	6898.89	6223.47	0.873534
p-cluster00812	612	yabF : NAD(P)H oxidoreductase	0.526052	1907.2	1597.28	2747.36	2408.86	2085.85	2567.27	0.88528
p-cluster00502	927	HflC protein	0.526452	3750.29	3007.98	5090.39	4348.49	4300.91	4593.4	0.894725
p-cluster00103	1794	putative transmembrane protein	0.526641	195.555	667.029	702.005	124.891	146.688	747.582	1.53517
p-cluster15385	738	orn : oligoribonuclease	0.526865	1120.81	930.666	901.77	1130.67	1143.11	898.295	0.931016
p-cluster02534	1464	hypothetical protein D11S_2314	0.527164	9.67512	6.94726	2.61602	3.96328	6.81416	3.53052	1.34459
p-cluster14486	1644	cafA, rng : cytoplasmic axial filament (Ribonuclease G)	0.527288	855.425	993.838	990.227	852.195	851.445	997.618	1.05117
p-cluster05061	126	Hypothetical protein	0.527311	2.4373	2.83786	2.61602	2.74881	2.37637	3.61536	0.902826
p-cluster01083	258	rpS17, rpsQ : 30S ribosomal protein S17	0.527531	3303.74	1558.05	8645.07	5957.34	5519.97	6903.67	0.734829
p-cluster12705	123	Hypothetical protein	0.527701	2.4373	2.83786	2.61602	3.86472	2.37637	2.69033	0.883531
p-cluster00741	681	cmkA : cytidylate kinase 1	0.527745	7890.13	3459.13	12959.4	9647.61	10697.3	10212.4	0.795512
p-cluster05339	93	hypothetical protein	0.527923	702.451	1671.26	958.05	957.36	761.014	949.946	1.24863
p-cluster04968	276	hypothetical protein Aaphi23p07c	0.528066	19.8261	19.0509	20.1356	18.3007	21.6574	21.6143	0.958426
p-cluster00083	1905	parE : topoisomerase IV, subunit B	0.528257	413.993	561.249	374.582	474.562	324.462	401.998	1.1239
p-cluster02973	138	Hypothetical protein	0.528687	3.74579	2.83786	2.61602	2.74881	2.96963	2.69033	1.09406
p-cluster01107	192	50S ribosomal protein L29	0.528805	3014.77	2564.47	8809.62	6363.99	5533.99	7082.39	0.758091
p-cluster06860	816	dnaQ : DNA polymerase III, epsilon subunit	0.528908	2708.31	1697.47	1378.68	2467.7	2708.69	1666.58	0.845315
p-cluster01509	1470	yflS : symporter transmembrane protein	0.528932	541.009	302.14	309.18	510.02	494.326	345.555	0.853639
p-cluster03264	1071	hypothetical protein sll1439	0.529273	3.34382	2.83786	2.61602	2.74881	5.39812	2.69033	0.811801
p-cluster00187	1446	hyfD : hydrogenase-4 component D	0.529333	770.369	1726.64	952.44	980.917	879.411	924.749	1.23855
p-cluster00532	936	ispA : geranylgeranyl pyrophosphate synthase; farnesyl-diphosphate synthase	0.529625	614.732	371.504	429.665	571.033	548.711	467.957	0.891794
p-cluster05046	126	Hypothetical protein	0.529919	178.766	71.4973	138.437	157.445	147.414	154.611	0.845975
p-cluster00767	648	hyfH : hydrogenase-4 component H	0.530056	310.567	895.433	509.512	423.687	368.295	530.858	1.29684
p-cluster03340	921	intA, slpA, intX : prophage CP4-57 integrase	0.530191	2.4373	4.47184	3.32347	2.74881	2.37637	3.64481	1.16678
p-cluster00985	411	rpL16, rplP : 50S ribosomal protein L16	0.530207	3836.62	5076.44	15243.5	10611.6	8115.6	13959.9	0.739025
p-cluster06392	2589	clpB : ATP-dependent Clp protease, ATPase subunit	0.530463	4.70292	2.83786	3.35323	3.8768	2.94197	2.69033	1.14564
p-cluster02017	552	pt, cpsB : protein-tyrosine-phosphatase (PTPase)	0.530503	1126.6	1896.23	1404.59	1356.67	1070.4	1462.5	1.13828
p-cluster00553	876	glpG : GlpG protein	0.530841	455.972	757.744	449.446	520.819	454.207	457.357	1.16112
p-cluster04879	138	Hypothetical protein	0.530932	2.4373	2.83786	2.61602	3.832	2.37637	2.69033	0.88678
p-cluster04470	198	Hypothetical protein	0.531041	2.4373	5.1386	3.29835	2.74881	3.08558	11.7669	0.617811
p-cluster00818	603	rpL4, rplD : 50S ribosomal protein L4	0.5314	3326.94	3028.46	11311.7	8864.2	5308.38	9958.26	0.732138
p-cluster01090	252	acpP, acpM : acyl carrier protein	0.531675	1028.14	1277.36	847.466	1218.68	1041.9	1183.15	0.915565
p-cluster00055	2196	glgB : 1,4-alpha-glucan branching enzyme	0.532015	295.862	813.548	361.008	279.566	351.26	466.606	1.33987
p-cluster04861	138	Hypothetical protein	0.532159	2.4373	2.83786	2.61602	2.74881	2.37637	3.57935	0.906562
p-cluster03807	477	putative signal peptide	0.532217	8.46265	2.83786	5.4167	2.74881	6.36614	3.53182	1.32186
p-cluster01001	390	rpS11, rpsK : 30S ribosomal protein S11	0.53266	19953.3	38131.5	39480.9	27786.9	20560.6	33839.2	1.18712
p-cluster02883	189	hypothetical protein D11S_2279	0.533242	8.54226	6.71625	7.48731	8.01499	7.66684	4.31161	1.13766
p-cluster00533	891	AfeB, yfeB : iron (chelated) ABC transporter, ATP-binding protein	0.533386	814.627	857.681	716.502	818.73	708.106	753.732	1.04746
trna-cluster00008	76	Asn tRNA	0.533762	12504	3351.55	2068.42	2791.11	4012.51	3760.87	1.69663
p-cluster01404	531	fabA : 3-hydroxydecanoyl-(acyl-carrier protein) dehydratase	0.533966	3841.76	2254.56	2895.85	3357.8	3541.67	3133.69	0.896245
p-cluster00894	513	secB : protein-export protein	0.534268	2940.46	1342.87	3235.42	2977.34	3164.96	2699.89	0.850327
p-cluster00595	831	cysZ : cysteine synthetase	0.535422	886.593	911.321	947.808	1026.57	852.197	986.773	0.958187
p-cluster02136	246	IS3/IS911 transposase	0.535715	129.272	219.906	87.5729	126.441	111.751	111.489	1.249
p-cluster00047	2349	tex : transcription accessory protein (toxin expression)	0.536328	975.679	1869.22	970.089	1148.42	951.162	1048.42	1.21188
p-cluster06450	843	ftsN : cell division protein N	0.536363	1021.69	973.684	877.382	1053.79	1268.15	834.495	0.910127
p-cluster03042	114	hypothetical protein D11S_1007	0.5364	40.6664	30.1943	39.4551	39.2377	38.489	39.9476	0.937467
p-cluster10123	144	Hypothetical protein	0.536839	16.9139	21.5605	18.6172	15.6357	20.5559	16.8299	1.07676
p-cluster00024	2625	alaS : alanyl-tRNA synthetase (alanine--tRNA ligase)	0.537073	2633.28	4983.85	5179.07	3523.49	3088.84	4302.16	1.1724
p-cluster03502	1467	lyx, lyxK, xylK, sgbK : L-xylulokinase	0.537505	135.46	141.646	95.0427	168.111	150.238	103.164	0.882889
p-cluster05366	87	Hypothetical protein	0.53757	62.7584	82.8801	85.9375	70.9241	57.7779	82.3449	1.09727
p-cluster04747	153	Hypothetical protein	0.537577	3.25267	2.83786	2.61602	2.74881	4.87541	2.69033	0.844104
p-cluster03164	1368	putative type I restriction enzyme HindVIIP R protein	0.537915	16.9352	52.1135	25.0348	23.0363	23.6822	23.8503	1.33322
p-cluster02414	180	hypothetical protein HSM_1443	0.538211	1171.85	255.378	523.178	1041.44	1024.71	538.482	0.748822
p-cluster00678	747	molybdate ABC transporter permease protein	0.538375	568.744	476.255	489.842	580.488	553.657	483.173	0.949004
p-cluster00241	1338	mrsA : MrsA protein (phosphoglucomutase/phosphomannomutase)	0.538762	1767.57	3432.93	2815.37	2356.52	2141.45	2440.5	1.15528
p-cluster00795	624	yciO : probable translation factor	0.539117	2754.02	2310.02	2280.06	2703.2	2649.2	2368.68	0.951176
p-cluster08126	153	Hypothetical protein	0.539511	306.327	163.558	179.726	286.686	279.375	193.81	0.854898
p-cluster02210	1152	protein of unknown function DUF450	0.540072	3.50047	2.83786	2.61602	2.74881	2.92459	2.69033	1.07062
p-cluster00268	1296	ordL : probable oxidoreductase	0.540105	3461.04	2557.9	2935.07	3513.16	3112.39	2960.16	0.9341
p-cluster13315	417	rplU : 50S ribosomal protein L21	0.540465	55.8642	168.938	46.2058	82.6233	55.1041	45.6291	1.47804
p-cluster00484	945	tkt : transketolase C-terminal section	0.541245	157.824	418.253	297.183	209.358	202.156	292.236	1.24087
p-cluster07091	966	hypothetical protein D3112p48	0.541395	4.06508	2.83786	4.27446	8.55658	3.88874	2.69033	0.738483
p-cluster01746	585	outer-membrane lipoprotein carrier protein precursor	0.54209	306.727	205.899	339.704	283.316	393.378	284.259	0.886963
p-cluster02795	288	slyX : SlyX family protein	0.542274	257.17	74.1355	103.076	205.05	269.539	107.515	0.746227
p-cluster04499	189	Hypothetical protein	0.542317	6.35269	2.83786	9.57456	10.328	4.71798	8.85759	0.785034
p-cluster06132	1062	hitC : iron (III) ABC transporter, ATP-binding protein	0.542475	55.4918	135.924	78.3605	50.3134	60.4637	101.223	1.27253
p-cluster00646	777	hycG, hevG : hydrogenase-3 component G	0.542994	398.116	897.412	582.229	475.091	454.009	622.873	1.20992
p-cluster10744	384	cyaY : CyaY protein	0.543311	2915.15	619.107	1672.02	2303.57	2520.94	1849.45	0.780089
p-cluster15305	132	Hypothetical protein	0.544513	8.08529	5.70442	14.2787	12.9165	11.2871	9.56588	0.831176
p-cluster02885	255	YadA-like protein	0.54477	4.00382	4.52372	2.61602	9.3265	3.67089	2.69033	0.710336
p-cluster01565	510	ubiC : chorismate lyase	0.545092	286.474	930.332	425.914	297.071	335.044	570.021	1.3665
p-cluster02558	1179	ExeA protein	0.546347	2.4373	2.83786	3.38262	2.74881	4.68318	2.69033	0.855317
p-cluster01410	489	mrsAB, ccdA, tplA : peptide methionine sulfoxide reductase; cytochrome C-TYPE biogenesis protein; transcriptional regulator	0.546841	1038.22	537.222	1285.99	1233.97	1098.98	1010.73	0.855772
p-cluster02076	201	Hypothetical protein	0.546912	1401.11	960.327	916.878	1036.79	1024	877.27	1.11581
p-cluster03851	447	Hypothetical protein	0.547042	4.09513	2.83786	2.61602	2.74881	3.10365	2.69033	1.11779
p-cluster01408	504	rcpB : rough colony protein B	0.547081	17296.4	31575.9	45188.6	21814.8	18668.8	34655.5	1.25182
p-cluster06072	885	rlpA : rare lipoprotein A precursor	0.547197	1549.14	2729.43	2776.33	1821.82	1710.37	2560.31	1.15796
p-cluster14395	687	grpE : heat shock protein B25.3 (HSP-70 cofactor)	0.547287	3952.33	1907.2	1863.41	3715.03	4779.72	1556.63	0.768347
p-cluster06621	561	COG3120: Uncharacterized protein conserved in bacteria	0.547425	1028.55	319.615	425.654	791.958	1067.31	469.411	0.761727
p-cluster08893	1152	DNA repair protein RecO	0.547986	1100.2	1638.9	1210.37	2948.8	1062.53	1245.89	0.751246
p-cluster01389	576	lppB, nlpD : lipoprotein B	0.548998	7283.23	8985.55	6558.11	6654.84	6858.93	7705.54	1.07576
p-cluster00602	819	truA, hisT : pseudouridylate synthase I	0.549055	857.078	783.915	922.88	856.625	821.03	1050.55	0.939766
p-cluster04507	189	peptide chain release factor 2 (RF-2)	0.549219	1517.68	940.503	978.161	1313.64	1413.27	1126.18	0.89184
p-cluster00853	573	TorD protein	0.54929	1696.38	1480.16	2435.09	1779.91	1887.41	2791.05	0.868892
p-cluster09197	198	hypothetical protein D11S_0242	0.549429	492.227	247.676	564.161	499.073	495.653	514.548	0.864034
p-cluster10613	696	nifU, iscU : metallocluster assembly (NifU protein)	0.550339	4396.1	8110.52	5409.73	5738.32	4871.61	4912.67	1.15421
p-cluster00876	534	rpL6, rplF : 50S ribosomal protein L6	0.55162	15495.8	41749.5	37560.3	26201.9	22196.3	28909.6	1.22634
p-cluster00422	1014	ldhA : 2-hydroxyacid dehydrogenase; D-lactate dehydrogenase	0.551715	2274.23	3722.64	4017.54	2532.18	2527.14	3661.34	1.14835
rrna-cluster00004	2252	23S rRNA	0.551944	54.0937	168.982	51.5428	78.3253	58.1755	55.312	1.4317
p-cluster01075	273	glycyl-tRNA synthetase subunit beta	0.552106	1547.56	1576.41	1455.99	1919.38	1481.37	1489.86	0.936482
p-cluster00819	603	recR : recombination DNA repair protein	0.552411	2183.46	2270.02	1977.45	2310.8	2122.54	2200.17	0.969461
p-cluster04676	162	Hypothetical protein	0.552919	116.697	62.9254	161.393	120.455	235.807	89.0761	0.765748
p-cluster03944	483	fxsA : phage exclusion-related protein	0.554418	698.023	373.349	318.265	615.179	717.228	363.711	0.819304
p-cluster01845	552	gloA : lactoylglutathione lyase	0.554422	1326.95	753.03	897.672	1125.07	1448.81	868.795	0.864923
p-cluster03384	864	hypothetical protein NT05HA_0291	0.554446	3.51283	2.83786	4.27982	2.74881	3.2069	3.69771	1.10122
p-cluster05347	93	Hypothetical protein	0.555001	3.63303	12.6929	6.52945	17.891	6.27584	7.53885	0.720862
p-cluster01702	129	hypothetical protein D11S_1239	0.555212	413.86	264.817	325.578	362.877	458.072	303.702	0.892948
p-cluster04935	132	Hypothetical protein	0.555442	2.4373	4.76312	6.05513	6.10332	3.44766	6.44645	0.828605
p-cluster02559	1407	FHA domain protein	0.555707	3.25925	2.83786	2.61602	2.74881	4.64806	2.69033	0.863781
p-cluster03267	1062	Glycosyl transferase, group 2 family protein	0.555759	1048.55	467.404	425.229	1053.17	929.772	473.988	0.790082
p-cluster13884	114	Hypothetical protein	0.556019	458.483	691.175	261.606	372.695	447.2	326.645	1.23089
p-cluster02845	228	transporter, Drug/Metabolite Exporter family protein	0.556131	741.082	2739.68	1668.73	880.571	935.68	1998.31	1.34996
p-cluster00479	951	yfcB : adenine specific methylase	0.556255	1079.41	1159.53	1249.87	1078.11	992.115	1244.96	1.05238
p-cluster01456	285	napD : NapD component of periplasmic nitrate reductase	0.557424	386.561	276.091	387.635	242.897	477.855	515.116	0.849837
p-cluster00757	666	hlpB : lipoprotein	0.55772	2791.99	1099.85	3871.83	3107.94	3646.45	2731.65	0.818431
p-cluster12878	249	Hypothetical protein	0.558286	5.79529	2.83786	2.61602	2.74881	3.63455	2.69033	1.23976
p-cluster03957	384	adenylate cyclase	0.558306	2253.07	715.399	844.457	1781.28	2338.01	924.443	0.755973
p-cluster01687	237	rpL28, rpmB : 50S ribosomal protein L28	0.558978	23921.9	10123.3	26197	25807.9	24782	20345	0.849261
p-cluster01190	1341	yliG, miaB, miaB3 : Fe-S oxidoreductase; MiaB-like RNA modifying enzyme (2-methylthioadenine synthetase)	0.559225	2513.28	3919.99	2485.25	2770.73	2332.36	2809.21	1.12717
p-cluster03212	1182	lipopolysaccharide biosynthesis protein-like protein	0.559241	4.922	2.83786	5.08226	7.22045	4.51637	3.62069	0.836211
p-cluster01042	318	ftsL : cell division protein L	0.559259	4847.07	8090	3964.78	5044.72	4926.23	4304.03	1.18402
p-cluster00088	1860	selB : selenocysteine-specific elongation factor (SelB translation factor)	0.559514	558.401	1020.57	832.242	739.523	648.578	741.327	1.13233
p-cluster01844	414	hydroxyisourate hydrolase	0.559746	15992.5	5026.01	12503.5	14119	15015	11276.5	0.829539
p-cluster00752	672	ung : uracil-DNA glycosylase (UDG)	0.559788	2396.77	1823.74	1587.72	2289.08	2239.16	1826.21	0.914042
p-cluster00223	1371	gor : glutathione reductase	0.559888	2234.72	2652.22	1935.3	3087.77	2445.07	2013.27	0.904074
p-cluster00866	552	ccmG, dsbE : cytochrome c biogenesis protein	0.560494	1257.59	2809.55	1617.74	1175.21	1385.37	2071.67	1.22724
p-cluster01305	837	universal stress protein UspE	0.560766	2256.29	1685.1	2520.28	2476.46	2127.83	2388.19	0.924089
p-cluster02049	324	conserved putative exported protein	0.560833	4.27739	6.18592	3.39445	4.76487	8.54962	3.78896	0.810231
p-cluster00944	462	hycI : hydrogenase 3 maturation protease	0.561266	519.32	845.975	740.742	545.218	525.714	790.693	1.13129
p-cluster00652	774	modB : ABC-related molybdenum transport system permease protein	0.561373	438.337	423.016	441.165	449.351	414.922	412.297	1.02033
p-cluster01062	315	protein YfjF	0.561375	772.458	476.969	429.508	711.751	717.667	498.007	0.871077
p-cluster02446	144	hypothetical protein D11S_0911	0.561473	3.53322	4.20262	2.61602	2.74881	3.53507	6.53365	0.807633
p-cluster00622	795	Zn-ribbon-containing, possibly nucleic-acid-binding protein	0.561629	301.21	132.941	218.179	266.859	261.349	225.893	0.865046
p-cluster00073	2016	lig : DNA ligase	0.561741	282.825	413.123	474.638	341.848	266.617	424.025	1.13375
p-cluster00094	1851	transmembrane protein	0.561753	184.266	198.581	130.397	238.356	211.369	135.036	0.877698
p-cluster03993	369	hypothetical protein NTHI1513	0.562689	3704.84	1076.2	2497.8	2875.92	3846.4	2267.3	0.809693
p-cluster00844	579	skp, omp1, omp26 : outer membrane protein	0.562888	2360.23	2829.2	4132.26	2365.58	2298.1	3427.47	1.15209
p-cluster13475	186	Hypothetical protein	0.563243	8.18729	4.15201	13.2278	9.42523	11.2979	10.2905	0.824383
p-cluster01507	1542	alpha/beta superfamily hydrolase	0.563615	1223.97	2029.82	1237.53	1352.92	1508.53	1049.32	1.14845
p-cluster00994	393	COG2832: Uncharacterized protein conserved in bacteria	0.563622	3006.97	1479.4	1577.76	1652.83	1903.78	1480.74	1.20383
p-cluster00005	4086	rpoB : DNA-directed RNA polymerase beta chain (transcriptase beta chain)	0.563675	1249.86	3951.3	2892.11	2299.75	1715.34	2437.89	1.25419
p-cluster01609	1926	yheS : ABC transporter, ATP-binding protein	0.563759	1212.8	1620.4	844.858	1225.69	1101.13	868.072	1.15123
p-cluster02020	543	transporting ATPase	0.564165	42.8594	44.1209	37.274	50.6406	47.9507	35.6056	0.925911
p-cluster03094	1965	hypothetical protein AM305_05399	0.565249	4.53258	4.18053	3.4166	2.74881	2.7471	15.022	0.591176
p-cluster00246	1332	srmB, deaD, rhlB : ATP-dependent RNA helicase protein	0.566059	2527.42	2159.01	1930.14	2415.42	2494.31	2105.93	0.943116
p-cluster04412	207	hypothetical protein D11S_2088	0.566086	769.873	1428.01	1738.59	994.564	731.767	1518.88	1.21301
p-cluster00847	573	ruvC : crossover junction endodeoxyribonuclease	0.566254	3342.36	4988.86	3716.02	3835.22	3337.07	3835.11	1.09447
p-cluster02345	360	yrbB : anti-sigma factor B antagonist	0.56669	1382.71	2453.96	3218.17	1654.74	1615.41	2599.31	1.20196
p-cluster00299	1221	fabB : 3-oxoacyl-[acyl-carrier-protein] synthase I	0.567346	3996.03	5381.82	5772.18	5824.35	5517.57	4959.71	0.929357
p-cluster04044	351	phage-related putative DNA-binding protein	0.568205	8.43979	2.83786	4.20147	5.11548	5.42778	8.81362	0.79967
p-cluster02694	483	TonB system transport protein ExbD	0.568206	47.8225	132.604	42.2466	62.632	46.9592	53.4706	1.36558
p-cluster00974	426	ygcM : 6-pyruvoyl tetrahydrobiopterin synthase	0.568729	1079.9	1284.21	946.274	965.413	1209.31	875.05	1.08546
p-cluster00486	945	RhaT protein	0.570156	463.755	652.629	431.494	472.161	477.366	458.914	1.099
p-cluster00697	729	fabG, envM : beta-ketoacyl-ACP reductase; short-chain alcohol dehydrogenase	0.571587	553.456	1080.27	746.648	705.137	671.85	693.677	1.14957
p-cluster00882	528	tRNA-specific adenosine deaminase	0.571995	910.543	2631.23	1262.98	893.33	980.119	1799.42	1.30817
p-cluster00467	960	rluC : ribosomal large subunit pseudouridine synthase	0.572655	682.998	420.171	424.163	694.93	630.488	422.314	0.873894
p-cluster00367	1089	apbE : thiamine biosynthesis lipoprotein precursor	0.573153	2232.37	2688.37	3405.66	2339.74	2262.31	2964.72	1.10039
p-cluster00893	519	lipoprotein, putative	0.574378	577.71	351.811	594.022	504.638	639.573	544.949	0.901953
p-cluster00517	903	mepA : penicillin-insensitive murein endopeptidase A	0.574463	673.65	1839.94	948.631	761.229	771.588	1201.44	1.26624
p-cluster01003	387	aminopeptidase C, putative	0.574654	4400.88	1107.02	2825	3071.9	3468.03	3701.8	0.813623
p-cluster03256	1083	anticodon nuclease PrrC	0.574678	2.4373	6.94913	4.5694	5.18927	3.25972	2.69033	1.25284
p-cluster15471	168	hypothetical protein D11S_2276	0.575213	11.3709	19.446	10.2095	12.4292	10.8388	11.9501	1.16492
p-cluster02848	381	thiD : phosphomethylpyrimidine kinase	0.575501	3044.76	2503.04	4703.34	3825.2	3573.71	4186.54	0.884829
p-cluster00017	2823	ileS : isoleucyl-tRNA synthetase	0.575831	1807.67	5651.71	3155.32	2602.42	2462.62	3291.13	1.27028
p-cluster00610	801	spoU : tRNA/rRNA methyltransferase	0.576644	8335.53	5860.18	7722.51	7845.91	8400.93	7217.5	0.934108
p-cluster00491	948	fabD : malonyl coA-acyl carrier protein transacylase	0.576849	2253.23	4181.84	2998.33	2868.8	2366.18	3054.93	1.13794
p-cluster00701	729	protein YegH	0.576873	967.57	557.107	615.2	821.561	859.889	718.039	0.891805
p-cluster02492	114	Hypothetical protein	0.576908	8.0036	7.96517	11.3804	9.34362	8.99407	6.30449	1.10985
p-cluster04712	156	Hypothetical protein	0.577117	23.1583	11.6769	21.4514	17.4412	27.878	19.6729	0.866054
p-cluster04096	372	rpL14, rplN : 50S ribosomal protein L14	0.577613	41915.1	34228.6	90335.3	69653.8	65228.4	66349.8	0.827299
p-cluster01759	336	hypothetical protein D11S_0542	0.577619	3016.1	2478.96	2242.25	2541.96	3014.27	2677.36	0.939725
p-cluster01406	519	idnK, gntK, gntV, glk : gluconokinase	0.578388	168.368	221.917	219.048	165.976	217.935	183.427	1.07402
p-cluster06699	564	hypothetical protein NT05HA_1837	0.578617	4.82156	4.95559	2.61602	3.8182	5.43093	4.78635	0.882988
p-cluster07165	537	Rhs element Vgr protein	0.578632	5.48785	4.77752	2.61602	2.74881	5.25409	2.69033	1.20463
p-cluster00527	858	fpg, mutM : formamidopyrimidine-DNA glycosylase	0.578854	610.799	815.345	715.237	619.541	632.731	755.557	1.06652
p-cluster02207	1173	glycosyl transferase group 1	0.578915	2.4373	2.83786	3.5891	2.74881	2.75975	2.69033	1.08115
p-cluster00230	1362	dnaA : chromosomal replication initiator protein	0.579252	1951.4	1752.06	1403.22	2044.54	1764.93	1657.19	0.934147
trna-cluster00005	77	Arg tRNA	0.580261	47652.9	54819.5	14056.3	27224.2	32746.5	31828.8	1.26938
p-cluster01479	162	hypothetical protein D11S_2134	0.58039	2055.54	1100.18	1242.04	1796.64	1798.95	1410.4	0.878499
p-cluster01969	996	CRISPR-associated Csy2 family protein	0.580542	32.2744	15.206	27.8106	26.8529	36.7707	23.4187	0.864993
p-cluster03022	120	Hypothetical protein	0.581084	3.9356	4.16422	3.78737	9.78696	3.74015	2.69033	0.732988
p-cluster00805	615	protein 1057	0.581479	1939.6	2773.92	2759.15	1738.02	1864.58	2990.76	1.13336
p-cluster01348	696	ispD : probable 4-diphosphocytidyl-2C-methyl-D-erthyritol synthase (MEP cytidyltransferase) (MCT)	0.582526	2100.71	2424.64	2189.92	1844.02	1919.1	2517.43	1.06922
p-cluster04078	321	cell filamentation protein fic, putative	0.583075	18.4488	23.2264	15.745	24.8864	20.2487	17.711	0.913664
p-cluster02024	444	MarR-family transcriptional regulator	0.583112	7.72804	2.83786	6.09881	3.99947	9.15061	7.23588	0.81746
p-cluster00091	1896	bipA, typA : GTP-binding protein, elongation factor typA/bipA	0.583268	1015.5	982.374	1423.41	1396.26	1007.44	1353.97	0.910479
p-cluster00880	528	ribonuclease T	0.583524	853.81	293.563	426.827	699.344	740.645	480.143	0.819839
p-cluster01017	363	sulfur relay protein TusC/DsrF	0.583663	177.299	441.691	332.054	196.759	196.408	381.473	1.22773
p-cluster05003	129	hypothetical protein	0.583673	42.4783	23.2593	34.4608	35.4858	42.9863	33.2835	0.896585
p-cluster01720	1494	ptsG : PTS system, IIBC components	0.584489	253.737	362.221	293.774	396.222	389.114	235.529	0.89114
p-cluster01249	1020	ruvB : Holliday junction DNA helicase	0.584583	3006.35	4760.7	3763.08	3068.22	3428.19	3983.78	1.10018
p-cluster08744	144	Hypothetical protein	0.584898	249.426	97.3303	140.398	219.349	206.007	153.355	0.841793
p-cluster04425	204	hypothetical protein D11S_1534	0.586323	81.3652	141.263	63.7313	83.3006	71.7782	85.7755	1.18893
p-cluster00618	810	manY, ptnC : mannose-specific phosphotransferase system IIC	0.586609	241.211	324.704	291.614	382.809	279.598	272.407	0.917326
p-cluster01094	246	L-lactate dehydrogenase	0.58695	2354.5	776.1	1101.64	2012.89	1938.83	1260.9	0.811921
p-cluster00728	693	pyrF : orotidine 5'-phosphate decarboxylase	0.587385	1323.94	1761.76	1461.49	1543.02	1422.34	1318.42	1.06149
p-cluster12010	180	Hypothetical protein	0.58836	3.18291	2.83786	7.29423	4.88126	3.62414	8.35922	0.789523
p-cluster00684	798	tfpB : polysacharide biosynthesis protein (Orf14 of cluster)	0.588503	417.641	383.152	352.214	431.387	326.956	321.487	1.06777
p-cluster05121	120	Hypothetical protein	0.588738	15.9448	13.5683	13.917	13.7497	16.4738	15.1097	0.958017
p-cluster02393	231	hypothetical protein HD0096	0.588784	4.97376	6.68835	5.20566	5.56719	5.8934	4.01566	1.08991
p-cluster00065	2112	tktA : transketolase isozyme 1	0.589139	324.495	659.956	779.434	438.456	386.345	654.317	1.19253
p-cluster00730	690	rpl1, rplA : 50S ribosomal protein L1	0.589262	4239.98	7434.19	7850.82	5950.34	4176.02	6921.84	1.14528
p-cluster01079	267	rpoZ : DNA-directed RNA polymerase, omega chain	0.589294	10753.5	12897.5	7588.38	9261.31	10361.3	8602.61	1.10679
p-cluster01629	969	ykoT, ykcC : dolichol phosphate mannose	0.589909	2434.44	991.785	1396.77	1988.11	2151.09	1537.08	0.849675
p-cluster04841	138	hypothetical protein	0.590014	70.4366	95.9005	54.7986	74.2511	63.944	59.4475	1.11887
p-cluster00228	1365	manB : phosphomannomutase	0.59009	2055.62	2562.82	3165.19	2808.85	2585.96	3020.71	0.924914
p-cluster01020	360	folB : dihydroneopterin aldolase	0.590279	2341.4	1019.61	1578.18	1778.14	2199.81	1716.43	0.867382
p-cluster02722	504	hypothetical protein CGSHi3655_03476	0.591318	4.20428	4.34521	3.6686	2.74881	5.19334	2.69033	1.14913
p-cluster04222	261	hypothetical protein D11S_0478	0.591632	831.8	941.741	673.859	813.273	759.785	723.321	1.06576
p-cluster01931	2034	CRISPR-associated RAMP Csd1 family protein	0.591988	2.4373	2.83786	3.70194	2.74881	2.82903	2.69033	1.08574
p-cluster03846	1149	transposase (IS4 family) protein	0.592138	264.819	418.357	363.06	211.958	252.724	436.104	1.16147
p-cluster04528	186	Hypothetical protein	0.59215	2.4373	5.40066	3.3932	4.05002	2.73078	2.69033	1.18583
p-cluster02703	459	Hypothetical protein	0.592271	4.79791	5.1035	5.76936	2.74881	7.31252	2.69033	1.22892
p-cluster04376	216	hypothetical protein	0.59267	21.4354	16.5961	23.3982	20.3283	25.2182	20.4092	0.931378
p-cluster12497	156	hypothetical protein D11S_1881	0.59272	2.4373	4.15797	2.61602	2.74881	2.73855	2.69033	1.12639
p-cluster01207	1233	serA : D-3-phosphoglycerate dehydrogenase	0.593328	281.621	706.343	714.316	413.914	418.28	590.251	1.19673
p-cluster00134	1704	yidC : inner membrane protein, 60 kDa	0.593377	7623.28	5109.97	7077.99	7483.39	6801.35	6987.87	0.931303
p-cluster00788	627	rpL3, rplC : 50S ribosomal protein L3	0.593877	10721.3	9076.75	26276.9	22875	13891.5	20224.3	0.808464
p-cluster00243	1341	xseA : exodeoxyribonuclease VII large subunit	0.594246	289.444	533.418	297.587	349.539	292.153	326.854	1.15684
p-cluster00014	2889	sucA : 2-oxoglutarate dehydrogenase E1 component (decarboxylase component)	0.594526	56.8065	222.571	165.875	64.418	84.7226	188.299	1.31951
p-cluster02326	435	protein gp37	0.594568	8.84357	2.83786	6.22107	2.74881	7.25557	4.07825	1.27125
p-cluster01567	495	smpB : ssrA-binding protein, small protein B	0.594899	2274.8	1134.59	1492.52	1845.44	2006.71	1691.74	0.884203
p-cluster00940	465	hypothetical protein PSPTOT1_4224	0.595367	1690.73	1309.13	1242.73	1428.04	1370.19	1159.21	1.07205
p-cluster01053	303	COG3668: Plasmid stabilization system protein	0.59595	2322.79	1474.2	1484.51	1992.2	2130.96	1708.96	0.905589
p-cluster00342	1131	anhydro-N-acetylmuramic acid kinase	0.596158	577.981	610.5	449.504	453.404	500.959	577.599	1.06921
p-cluster05925	1317	nifS, csd : aminotransferase nifS protein	0.596849	262.264	397.925	320.535	300.885	271.543	331.559	1.08489
p-cluster00168	1497	nusA : N utilization substance protein A	0.597144	2013.5	3864.21	3278.4	2514.21	2411.28	3166.88	1.13145
p-cluster13483	192	Hypothetical protein	0.597644	20.6643	24.3654	18.458	19.0911	23.1069	17.0285	1.07195
p-cluster00314	1191	pbp5, dacA : penicillin-binding protein 5	0.598598	1826.87	2521.39	3098.95	1925.64	1891.69	2812.8	1.12324
p-cluster07451	201	hypothetical protein NT05HA_0054	0.599124	26.715	7.02374	20.3011	19.1262	25.4096	20.5124	0.830766
p-cluster01189	1344	atoE : short-chain fatty acids transporter	0.599411	26.9582	37.5549	42.2047	29.6839	27.8291	39.3345	1.10192
p-cluster00803	636	seqA : seqA protein	0.600552	3229.07	1647.76	1949.25	2777.9	2912.32	2092.86	0.877041
p-cluster01369	654	rnt : ribonuclease T	0.600662	1131.57	1046.96	682.818	1050.17	1137.13	938.553	0.915381
p-cluster00743	678	nfrC, fdoH : formate dependent nitrite reductase, Fe-S protein/ anaerobic DMSO reductase B	0.60094	474.469	664.591	563.332	372.328	424.576	702.61	1.1353
p-cluster15457	345	Hypothetical protein	0.601488	4.41216	4.43484	9.10066	7.0028	4.8518	2.69033	1.23395
p-cluster00522	900	hemk, hemG : protoporphyrinogen oxidase	0.603586	199.104	384.456	275.717	280.806	207.464	268.474	1.13549
p-cluster05348	117	hypothetical protein	0.604368	251.636	97.0458	116.864	200.685	242.402	123.889	0.821103
p-cluster02097	369	hypothetical protein CGSHiEE_04080	0.605463	486.282	292.321	341.944	559.844	400.962	315.273	0.878116
p-cluster01539	864	htrL, rfaD : HtrL protein involved in lipopolysaccharide biosynthesis (ADP-L-glycero-D-mannoheptose-6-epimerase)	0.606399	3008.99	679.655	953.247	2142.84	2587.6	1329.31	0.76602
p-cluster02878	192	COG4227: Antirestriction protein	0.606432	72.5188	52.4176	60.915	60.7818	66.835	69.2802	0.943901
p-cluster14492	345	YcgL like protein	0.606832	278.936	244.213	172.5	229.411	224.184	182.054	1.09439
p-cluster07289	387	secG : possible protein-export membrane protein	0.606988	12484.9	5881.81	8007.2	9590.82	11299.4	9101.82	0.879365
p-cluster01063	294	COG3084: Uncharacterized protein conserved in bacteria	0.607943	1488.42	390.188	1175.97	1361.18	1329.36	973.814	0.833592
p-cluster03979	372	phage integrase family site-specific recombinase	0.608717	14.3778	9.90422	12.336	11.3159	18.819	11.3002	0.883744
p-cluster03780	489	lipid transport protein	0.609596	659.842	309.593	284.081	517.057	639.069	345.529	0.834757
p-cluster00450	987	rsuA : 16S rRNA pseudouridine synthase	0.610431	2020.61	3198.54	2751.95	2632.68	2117.66	2571.22	1.08872
p-cluster00101	1854	deaD : ATP-dependent RNA helicase	0.610714	3131.96	6892.44	5436.99	3832.79	4194.39	5386.8	1.15263
p-cluster00508	918	mtrA : transcriptional regulator (mtr efflux pump)	0.61174	620.355	552.229	459.212	626.45	588.235	512.639	0.944696
p-cluster00836	588	dcd : dCTP deaminase (deoxycytidine triphosphate deaminas)	0.612012	1649.08	1424.94	1030.53	1805.65	1548.95	1174.27	0.906308
p-cluster08890	126	Hypothetical protein	0.612265	12.4708	5.67959	5.37661	6.28763	13.7738	8.73129	0.817115
p-cluster01579	354	rpL18, rplR : 50S ribosomal protein L18	0.613039	3672.75	9031.06	8460.48	5926.5	5021.83	7106.66	1.17221
p-cluster00289	1248	clpX : ATP-dependent Clp protease ATP-binding subunit	0.613471	642.596	625.003	1268.66	1196.84	744.648	1010	0.85932
p-cluster15529	117	Hypothetical protein	0.613703	3.74314	9.56878	4.18608	8.10426	2.37637	2.69033	1.32853
p-cluster04388	213	possible transcriptional regulator	0.613736	13256.5	5607.24	7055.55	8689.88	9761.44	11776.6	0.857461
p-cluster05284	132	hypothetical protein	0.613954	83.4953	95.0832	77.3352	100.811	90.0249	78.6399	0.949672
p-cluster00923	504	greB : transcription elongation factor	0.613998	681.19	379.992	306.068	567.955	674.676	365.288	0.850322
p-cluster01490	2892	rne : ribonuclease E	0.614195	3566.3	6678.9	5500.7	4755.02	4514.12	4863.14	1.11418
p-cluster00185	1455	katA, catA, hktE : catalase (hydroperoxidase; iron heme axial ligand)	0.614393	326.402	278.169	598.226	526.624	453.293	404.495	0.868814
p-cluster02053	303	Integral membrane protein	0.615042	3.42613	2.83786	2.61602	2.74881	2.99825	2.69033	1.05246
p-cluster02633	1005	nlpB : possible lipoprotein	0.615458	797.85	1278.64	1204.1	884.262	780.631	1271.16	1.11735
p-cluster03277	1041	HybA protein	0.615474	4.14921	2.83786	5.27085	4.83363	3.17201	2.69033	1.14603
p-cluster12084	177	YcfA family protein	0.615562	4.02743	4.09699	3.86453	5.40596	3.83806	3.71085	0.92544
p-cluster00791	774	possible prop effector homolog	0.615645	7107.24	7320.55	7754.08	6221.14	6816.69	8125.61	1.04812
p-cluster00953	453	nodulation efficiency protein D (NfeD)	0.617249	3552.43	2244.7	5440.16	4373.01	3821.92	4698.49	0.871552
p-cluster00811	612	apt : adenine phosphoribosyltransferase	0.617872	1755.39	1620.5	1505.8	1830.24	1635.44	1584.46	0.966644
p-cluster03887	735	fdxI, fdoI : formate dehydrogenase, gamma subunit	0.617927	450.798	733.139	622.726	591.743	553.399	515.27	1.08808
p-cluster01849	339	YCII-related protein	0.618793	19.3814	38.8807	41.686	19.1984	21.4327	42.7244	1.19906
p-cluster00692	732	COG1636: Uncharacterized protein conserved in bacteria	0.619156	2937.12	3162.63	3301.28	2954.77	2551.47	3431.95	1.05178
p-cluster06528	984	YicC domain protein	0.61935	3807.04	3117.95	2661.84	3846.33	3905.08	2676.91	0.919309
p-cluster01968	984	hypothetical protein NT05HA_0937	0.620017	6.43099	2.83786	2.61602	2.74881	8.93507	3.8976	0.762757
p-cluster02404	198	hypothetical protein D11S_1907	0.620094	499.205	154.889	412.314	409.575	466.342	373.193	0.853735
p-cluster12535	603	PEBP family protein	0.620489	3732.05	2270.3	3977.15	3633.07	3613.87	3659.94	0.914973
trna-cluster00035	86	Leu tRNA	0.620631	8257.73	492.021	121.62	1736.53	1849.27	653.199	2.0928
p-cluster04521	186	hypothetical protein	0.622498	959.232	798.696	1541.68	748.729	679.649	1368.6	1.1797
p-cluster01133	2175	uvrD : DNA helicase II	0.62252	2076.51	3340.74	1711.09	2212.63	2144.42	1911.7	1.13712
p-cluster00631	789	plsC : 1-acyl-sn-glycerol-3-phosphate acetyltransferase	0.622566	2427.66	2995.96	2404.85	2375.99	2472.7	2633.76	1.04624
p-cluster04701	156	Hypothetical protein	0.622568	36.3997	8.446	77.5281	36.0198	64.1314	58.4262	0.771697
p-cluster00378	1074	aroC : chorismate synthase	0.623086	480.512	1013.64	678.44	577.349	565.886	751.505	1.14664
p-cluster02657	621	plasmid segregation oscillating ATPase ParF	0.623229	3.44532	4.18707	3.37021	3.82186	2.37637	3.8913	1.0905
p-cluster09024	171	Hypothetical protein	0.623887	622.485	127.836	275.156	486.86	501.694	301.219	0.795083
p-cluster01499	1953	omp64 : iron-regulated outer membrane protein (omp64)	0.62392	1335.97	757.57	1011.74	1626.86	1251.17	727.251	0.861314
p-cluster00926	474	ribH : riboflavin synthase, beta chain	0.623977	11650.8	13173.3	9514.86	11917.2	10209.7	10253.6	1.06048
trna-cluster00015	91	Ser tRNA	0.623982	8244.59	2614.57	2448.4	3071.27	3768.87	3179.63	1.32813
p-cluster02816	255	hypothetical protein pF3028_p05	0.624876	230.619	128.375	228.364	238.342	207.18	201.223	0.908178
p-cluster12703	270	hypothetical protein HS_0521	0.625211	2.4373	2.83786	3.61264	2.74881	2.85477	2.69033	1.07161
p-cluster04819	144	Hypothetical protein	0.625403	45.3981	123.472	64.0955	49.9803	50.9696	88.6191	1.22892
p-cluster02715	444	uncharacterized phage-associated protein	0.625738	21668	4730.36	10013.3	15119.6	18847.8	11392	0.802738
p-cluster01795	1626	oppA : oligopeptide-binding protein precursor	0.626862	377.339	480.948	657.394	532.347	508.318	620.252	0.912557
p-cluster03802	480	hydrogenase 2 maturation protease	0.626878	2.4373	2.83786	3.57624	2.74881	2.84121	2.69033	1.06897
p-cluster10571	1365	yigB : phosphatase; hydrolase	0.627075	1173.21	2347.8	1228.55	1235.68	1289.72	1562.11	1.16197
p-cluster07435	243	Hypothetical protein	0.627191	4.24441	7.57509	4.6666	5.42631	4.90244	4.3378	1.12406
p-cluster04395	216	Hypothetical protein	0.627558	4837.11	2219.28	4353.77	3823.98	5208.42	3862.93	0.884829
p-cluster12009	177	Hypothetical protein	0.628241	3.77187	2.83786	3.45086	2.74881	4.74729	3.60286	0.906444
p-cluster02045	333	COG1396: Predicted transcriptional regulators	0.628353	3.01433	2.83786	2.61602	2.74881	3.48484	2.69033	0.948928
p-cluster13406	294	integral membrane protein	0.62968	64.0459	165.427	88.4017	63.3954	74.5887	123.176	1.21716
p-cluster08897	375	YifE like protein	0.630227	2740.67	1250.22	3050.46	2708.62	2609.13	2662.36	0.882363
p-cluster03694	657	possible prophage antirepressor	0.630282	267.85	200.821	245.352	181.732	270.045	211.077	1.0772
p-cluster00356	1104	gpcE, ispG : 1-hydroxy-2-methyl-2-(E)-butenyl 4-diphosphate synthase	0.630292	1167.52	1686.93	1839.32	1360.46	1015.48	1830.46	1.11586
p-cluster01101	219	transcriptional regulator	0.630585	2852.55	757.566	1378.93	2106.25	2578.78	1430.24	0.815833
p-cluster12870	372	hypothetical protein D11S_2204	0.630717	5.55991	2.83786	2.61602	2.74881	3.91143	2.69033	1.17787
p-cluster03080	2184	AAA ATPase central domain protein	0.630755	4.32734	2.83786	2.61602	2.74881	3.39766	2.69033	1.10687
p-cluster09982	444	ComE operon protein 1	0.631132	225.403	383.971	282.879	264.1	267.516	282.379	1.09614
p-cluster02234	954	nucleotide-binding protein containing TIR -like domain-like protein	0.631198	13.912	18.1206	13.5327	13.5032	15.6279	13.8373	1.06044
p-cluster00883	528	aroK, aroL, aroE : shikimate kinase (shikimic acid kinase I)	0.631322	4308.54	3578.33	2952.52	4121.2	3953.18	3466.47	0.93922
p-cluster03649	588	COG4185: Uncharacterized protein conserved in bacteria	0.631564	2.8553	2.83786	2.61602	2.74881	2.37637	4.03007	0.907588
p-cluster02682	534	rpS7, rpsG : 30S ribosomal protein S7	0.632061	22812.8	22709.7	29081.5	22736.6	18068	28167.2	1.08166
p-cluster02219	1062	hypothetical protein Bxe_A0083	0.632364	7.10691	2.83786	5.03619	4.54538	11.1738	3.54897	0.777498
p-cluster04853	141	Hypothetical protein	0.632628	3.04961	2.83786	4.79945	5.24538	3.2247	3.58071	0.886823
p-cluster02039	372	COG0477: Permeases of the major facilitator superfamily	0.632725	3.09804	2.83786	2.61602	2.74881	3.66851	2.69033	0.938983
p-cluster00607	813	hypB : hydrogenase isoenzymes nickel incorporation protein	0.632761	87.2895	128.438	61.8349	71.8398	94.3826	77.9473	1.13676
p-cluster00229	1365	sdaA : L-serine dehydratase (L-serine deaminase)	0.634421	920.583	1330.01	1069.56	1276.72	1099.26	1152.95	0.94084
p-cluster00510	918	ATP-NAD kinase	0.634655	1583.89	947.941	1203.66	1425.62	1425.84	1203.44	0.92123
p-cluster13403	2229	nhaC : Na(+)/H(+) antiporter	0.635166	246.787	212.787	187.797	201.848	217.995	198.288	1.04731
p-cluster00371	1083	alr : alanine racemase 1	0.636157	2420.49	4382.66	3919.25	3113.64	2899.76	3690.56	1.10495
p-cluster01487	5772	alpha-2-macroglobulin domain protein	0.637225	760.443	1692.99	1954.67	1094.08	1134.28	1557.15	1.16447
p-cluster03471	753	hypothetical protein Ajs_0814	0.6373	6.05894	2.83786	6.2297	6.56847	5.05695	5.39843	0.888547
p-cluster00436	999	gntR : gluconate utilization operon repressor	0.637409	1557.4	1240.67	915.344	1462.51	1630.16	1018.2	0.903316
p-cluster03493	735	Prophage CP4-57 integrase	0.637462	3.0187	2.83786	3.61481	2.74881	5.68123	2.69033	0.851713
p-cluster01155	1707	menD : 2-succinyl-6-hydroxy-2,4-cyclohexadiene-1-carboxylate synthase	0.638094	1446.9	2417.21	2072.03	1841.57	1589.07	2015.94	1.08988
p-cluster10250	303	Hypothetical protein	0.638452	198.405	319.956	150.302	204.449	190.794	190.23	1.14209
p-cluster05352	90	Hypothetical protein	0.638685	208.984	233.301	221.733	225.745	217.605	233.616	0.980872
p-cluster00337	1185	ribosomal RNA large subunit methyltransferase N	0.638797	278.301	453.976	367.554	349.249	263.641	390.474	1.09614
p-cluster00269	1302	lamB : maltose high-affinity receptor	0.639336	111.664	111.99	103.046	117.796	112.861	103.768	0.976899
p-cluster01092	249	rpS16, rpsP : 30S ribosomal protein S16	0.639355	11861.1	7375.77	16934.9	13102.9	11155.9	16907.9	0.878665
p-cluster05336	93	Hypothetical protein	0.639475	25.3065	21.7586	23.0363	24.6934	23.1085	24.0841	0.975175
p-cluster00996	393	frdC : fumarate reductase 15 kD hydrophobic protein	0.64027	3356.77	5815.43	4959.62	3319.05	4017	5370.32	1.11218
p-cluster01134	2064	metG : methionyl-tRNA synthetase	0.640637	1191.52	1848.82	1600.8	1555.53	1108.53	1601.12	1.08815
p-cluster01060	294	COG1708: Predicted nucleotidyltransferases	0.640743	2710.03	3246.74	1625.77	2354.5	2565.33	1845.19	1.12084
p-cluster03081	2130	putative transmembrane protein	0.641151	3.67107	2.83786	2.61602	2.74881	4.95895	2.69033	0.877561
p-cluster15407	576	phage-related protein	0.641879	4.7766	2.83786	3.71766	10.7798	2.37637	2.69033	0.71512
p-cluster03904	420	single-strand binding protein	0.642349	7.34898	2.83786	3.48113	7.39798	5.04582	3.87352	0.837635
p-cluster00715	708	rpS3, rpsC : 30S ribosomal protein S3	0.642451	3048.44	5483.72	15603.4	11210.9	6759.38	12753.2	0.785574
p-cluster00267	1299	tig : trigger factor	0.642602	986.11	627.866	1067.75	1055.43	793.549	1080.9	0.915301
p-cluster01432	354	rplT : 50S ribosomal protein L20	0.643083	4002.97	1333.03	6039.34	5089.42	3677.01	4869.92	0.834194
p-cluster01373	642	ccdA : cytochrome C-type biogenesis protein	0.6437	1462.06	930.489	1417.01	1485.83	1448.28	1175.36	0.927021
p-cluster04873	135	hypothetical protein	0.643786	4537.35	1092.46	1602.18	3560.84	3534.15	1978.71	0.797027
p-cluster00364	1092	queA : S-adenosylmethionine:tRNA ribosyltransferase-isomerase (Queuosine biosynthesis protein queA)	0.644156	530.048	490.241	405.771	627.866	489.546	417.835	0.928879
p-cluster00524	897	accD : acetyl-CoA carboxylase carboxyltransferase, beta	0.644235	3212.4	1612.59	2866.75	2793.42	2862.17	2821.34	0.907373
p-cluster01021	354	lipoprotein, putative	0.64447	542.022	323.739	582.533	519.692	527.032	531.314	0.917781
p-cluster00411	1029	yjgB : alcohol dehydrogenase	0.645389	388.274	318.97	236.375	441.024	376.168	237.893	0.894353
p-cluster03034	117	Hypothetical protein	0.6454	3.44296	2.83786	6.31925	6.35942	4.09834	4.1133	0.864732
p-cluster00856	561	protein in HemN 3'region	0.645621	3278.75	5375.02	2663.44	3113.61	3603.8	3271.69	1.13296
p-cluster01920	456	naphthoate synthase	0.645898	174.62	120.081	99.6877	134.941	181.652	120.971	0.901327
p-cluster00236	1392	folC : tetrahydrofolylpolyglutamate synthase (FPGS)	0.646769	263.54	410.668	367.367	349.327	273.689	342.869	1.07836
p-cluster01197	1278	hisS : histidyl-tRNA synthetase	0.648392	938.53	1641.72	1911.64	1217.38	995.109	1738.62	1.13687
p-cluster02316	480	gatA : phosphotransferase system enzyme II, galactitol specific, protein A	0.648492	94.3571	143.249	114.852	119.997	132.514	122.883	0.938903
p-cluster04610	171	Hypothetical protein	0.649594	7.85624	5.42374	8.1784	6.08072	5.0594	8.38502	1.09901
p-cluster01275	939	arcC : carbamate kinase	0.650027	2527.56	451.738	590.025	1949.79	2071.69	731.585	0.750953
p-cluster00904	501	menG : S-adenosylmethionine: 2-demethylmenaquinone methyltransferase (menaquinone biosynthesis protein)	0.650125	9742.14	8053.63	7194.83	8686.11	10509.1	7491.8	0.936432
p-cluster15454	159	Hypothetical protein	0.650989	3.52328	2.83786	2.61602	2.74881	3.08457	2.69033	1.0532
p-cluster01827	756	gmk : 5'-guanylate kinase	0.651452	2298.97	1676.22	1183.68	1942.61	2478.96	1394.74	0.886968
p-cluster02932	225	hypothetical protein Hflu203000320	0.651539	2479.59	636.079	1664.34	2139.39	2175.09	1361.04	0.842214
p-cluster00774	690	yrbC : possible ABC-type transport system	0.652895	3881.86	5387.64	6029.84	4183.75	4696.26	5345.75	1.07547
p-cluster03581	657	hypothetical protein AHA_2030	0.653096	448.576	386.985	618.573	549.871	443.102	580.733	0.924019
p-cluster08446	684	CRISPR-associated RAMP Csd5d family protein	0.653301	5.74696	9.91445	12.0079	15.5096	7.09757	9.59796	0.859158
p-cluster01560	597	hisB : possible histidinol-phosphatase	0.653707	1976.72	729.261	1068.19	1483.14	1765.39	1143.93	0.859239
p-cluster01322	798	CcmC protein	0.654107	3264.44	2183.89	2102.11	2798.23	2828.91	2518.19	0.926966
p-cluster00543	888	yfcH, sulA : sugar nucleotide epimerase; cell division inhibitor	0.654713	243.15	248.172	311.069	233.553	211.938	305.087	1.06903
p-cluster00693	732	moeB, chlN : molybdopterin biosynthesis protein	0.655062	485.991	490.485	428.149	501.06	467.361	469.938	0.976547
p-cluster00942	462	sspB : stringent starvation protein B	0.655136	4223.97	4052.1	3637.4	4125.08	3971.25	4092.9	0.977376
p-cluster04878	147	hypothetical protein D11S_1054	0.656014	43.5144	58.5998	40.4986	44.6973	49.8521	38.5465	1.0715
p-cluster01103	219	infA : translation initiation factor 1	0.656274	4246.13	540.096	2169.64	3059.42	3539.41	2087.14	0.800816
p-cluster00276	1281	tolB : colicin tolerance protein	0.657177	1983.71	5105.16	4211.68	3383.27	2993.63	3478.91	1.14659
p-cluster06923	837	conserved hypotheticl protein (possible ribosomal RNA adenine dimethylase)	0.657626	334.775	176.791	141.212	286.593	332.048	150.059	0.849198
p-cluster00265	1302	pepP : XAA-pro aminopeptidase (X-pro aminopeptidase)	0.658863	1201.77	1359.88	993.353	1353.02	1360.76	1051.35	0.944189
p-cluster04902	135	Hypothetical protein	0.659525	19.3348	18.6247	17.8401	15.3196	17.7085	20.4502	1.04341
p-cluster01047	312	rpS10, rpsJ : 30S ribosomal protein S10	0.659753	10316.8	8834.17	24865.5	20597	12914.9	18767.4	0.841949
p-cluster04674	162	autoinducer-2 (AI-2) kinase	0.66003	56.2419	39.7453	25.7402	54.7986	50.2519	32.5769	0.88447
p-cluster08287	1341	manA, pmi : mannose-6-phosphate isomerase	0.660091	1207.8	966.87	816.108	977.893	1050.88	755.364	1.07422
p-cluster03661	738	inner membrane protein YhhQ	0.661515	833.979	323.78	381.134	592.903	709.597	491.833	0.857641
p-cluster00001	384	ISPsy8, transposase OrfA	0.661822	616.443	466.664	375.673	538.827	656.496	406.056	0.910952
p-cluster01235	1086	phosphoenolpyruvate carboxylase	0.662208	4543.12	2551.7	2268.99	3779.62	4077.65	2699.29	0.887014
p-cluster00573	852	ABC transporter, membrane spanning protein	0.662465	46.7752	76.935	47.1373	51.0717	51.1327	53.4211	1.09781
p-cluster02040	360	phage-related protein	0.662474	637.898	336.085	426.784	554.717	573.895	419.1	0.905057
p-cluster03262	1077	type II restriction enzyme HpaII (Endonuclease HpaII)	0.663102	3.05559	2.83786	2.61602	2.74881	2.86939	2.69033	1.02419
p-cluster03356	900	possible cell filamentation protein	0.6632	2362.93	732.673	1274.88	1844.63	1965.03	1319.32	0.852117
trna-cluster00020	85	Leu tRNA	0.663236	20334.4	5019.78	6160.44	12237.6	17138.4	9961.65	0.80113
p-cluster04042	345	Hypothetical protein	0.663272	3.18495	2.83786	3.75547	4.03164	3.75222	2.69033	0.933559
p-cluster01649	717	rluC, yhcT : 23S rRNA psedouridine synthase, Rlu family protein	0.663306	1259.84	548.909	638.307	1023.27	1131.98	668.502	0.866598
p-cluster03304	981	ABC transporter-related protein	0.663642	5.84311	2.83786	2.61602	2.74881	4.19	2.69033	1.17321
p-cluster03426	810	Hypothetical protein	0.664351	4.0432	2.83786	3.56446	3.7896	3.66665	3.52454	0.951254
p-cluster00783	633	pdxH : pyridoxamine-5'-phosphate oxidase	0.664482	128.618	81.0913	177.938	140.951	148.936	140.097	0.901539
p-cluster03554	687	Rha family phage regulatory protein	0.66452	3.22428	2.83786	2.61602	2.74881	2.9563	2.69033	1.03368
p-cluster01974	894	CRISPR-associated Csd2 family protein	0.664726	7.61109	2.83786	7.12581	6.16684	5.02881	3.99077	1.15727
p-cluster07283	306	Hypothetical protein	0.665975	123.887	194.249	119.233	134.732	118.928	146.302	1.09353
p-cluster05340	93	Hypothetical protein	0.666837	16.2101	12.8996	16.3142	16.2042	14.5834	12.4676	1.05013
p-cluster00947	456	dut : deoxyuridinetriphosphatase; deoxyuridine 5'-triphosphate nucleotidohydrolase	0.666867	1468.34	1575.72	1599.44	1600.29	1233.88	1617.25	1.04315
p-cluster12866	360	hypothetical protein MS0125	0.667948	6.51133	5.29479	7.37132	5.2252	11.3151	5.63645	0.864756
p-cluster00438	999	hitA, irp35, afuA, act1 : iron binding protein afuA, periplasmic protein	0.668515	591.153	399.545	577.247	727.114	589.899	406.854	0.909552
p-cluster00429	1005	tbpA : thiamin ABC transporter, periplasmic-binding protein	0.669534	2905.01	3552.43	3576.27	3392.63	2911.46	3355.65	1.03871
p-cluster04963	132	Hypothetical protein	0.669666	5.87928	2.83786	3.42164	2.74881	4.32115	3.59836	1.13783
p-cluster01446	312	rpL24, rplX : 50S ribosomal protein L24	0.670167	14385.3	10080.3	30109.6	19806.1	20524.3	23329	0.857301
p-cluster05355	90	Hypothetical protein	0.670209	37.2925	29.2753	31.7698	32.2136	31.2883	31.3127	1.03716
p-cluster00122	1698	fruA : PTS fructose-specific IIBC component	0.671789	543.395	1225.39	1295.74	666.198	630.316	1318.7	1.17181
p-cluster03273	1044	phage protein	0.672408	2.4373	2.83786	3.49747	2.74881	2.93365	3.65821	0.939186
p-cluster00855	570	tagI : DNA-3-methyladenine glycosylase I	0.672912	997.635	988.474	876.509	918.986	1003.95	862.404	1.02775
p-cluster02672	570	lipoprotein, putative	0.672979	896.143	1042.37	748.039	832.51	892.89	834.893	1.04931
p-cluster00499	933	birA : biotin operon repressor; biotin acetyl coenzyme A carboxylase synthetase	0.673065	1141.33	758.388	735.227	923.638	1281.25	718.333	0.901384
p-cluster01051	303	rpL23, rplW : 50S ribosomal protein L23	0.673117	3751.48	5077.84	15704.9	11009.9	6358.85	13138	0.804222
p-cluster03011	126	hypothetical protein D11S_2068	0.673639	149.882	108.195	79.0554	146.507	147.919	83.0718	0.893071
p-cluster15425	1113	COG3566: Uncharacterized protein conserved in bacteria	0.674301	3.5726	2.83786	2.61602	2.74881	3.13839	2.69033	1.05234
p-cluster08680	984	htpX : possible protease; heat shock protein	0.674385	2078.74	1946.43	1244.5	2305.77	2275.49	1271.36	0.900393
p-cluster02147	138	hypothetical protein D11S_1734	0.674673	53.2043	98.91	63.8693	72.2705	59.4443	63.7709	1.10486
p-cluster01423	441	hypothetical protein EIKCOROL_02162	0.675235	790.367	772.599	866.907	827.312	760.01	916.169	0.970594
p-cluster00030	2589	leuS : leucyl-tRNA synthetase, leucyl-tRNA ligase	0.675388	1953.84	2829.19	3293.11	2336.34	2163.79	2945.45	1.08469
p-cluster01813	999	RelA/SpoT	0.67609	2.4373	2.83786	4.66831	2.74881	3.47378	2.69033	1.11562
p-cluster00147	1560	zwf, gap : glucose-6-phosphate 1-dehydrogenase	0.676636	1241.17	1370.21	1422.38	1452.65	1333.74	1337.61	0.978119
p-cluster10124	123	Hypothetical protein	0.676645	119.17	216.805	84.5929	136.32	113.932	112.439	1.15957
p-cluster00350	1119	malK : maltose/maltodextrin transport ATP-binding protein	0.676804	76.3669	58.8417	57.4104	77.3586	70.1222	56.7021	0.943365
p-cluster01340	720	Sel1 domain protein repeat-containing protein	0.677044	1130.17	1465.95	1262.85	1129.48	1381.6	1179.9	1.04551
p-cluster02191	1326	F protein	0.677468	3.33228	4.26304	3.90791	2.74881	2.37637	5.11071	1.12381
p-cluster00756	666	ccmB : heme exporter protein B (cytochrome c-type biogenesis protein)	0.677723	2415.68	3662.48	2089.54	2257.14	2469.85	2734.93	1.09459
p-cluster15420	372	hypothetical protein PAU_03110	0.67895	2.4373	4.08669	2.61602	2.74881	2.94574	2.69033	1.09006
p-cluster05765	567	hydrogenase 2-specific chaperone	0.679147	3.81948	2.83786	2.61602	2.74881	3.26773	2.69033	1.06506
p-cluster01463	258	COG2161: Antitoxin of toxin-antitoxin stability system	0.679355	425.914	358.863	254.205	403.207	414.285	303.728	0.926652
p-cluster01737	678	cysA : ABC transporter, ATP-binding protein; possible ATP-binding component of sulfate permease A protein	0.679703	172.411	302.868	222.235	224.005	175.13	239.974	1.09139
p-cluster10153	126	Hypothetical protein	0.679903	41.3887	17.7023	28.5168	30.1837	35.3001	32.0436	0.898288
p-cluster04709	156	Hypothetical protein	0.68004	29.3996	48.0625	29.9403	42.2258	38.943	35.2497	0.922554
p-cluster00025	2622	adh2 : NAD+ dependent acetaldehyde-alcohol dehydrogenase, iron-containing	0.680131	957.898	1058.31	1514.01	929.604	1260.94	1724.15	0.901785
p-cluster00357	1104	dnaN : DNA polymerase III, beta subunit	0.681357	4631.46	4097.57	3631.54	4286.5	4041	4464.17	0.966298
p-cluster06196	603	histidine biosynthesis bifunctional protein hisIE	0.681702	9.27006	2.83786	3.9114	2.74881	7.25379	2.69033	1.26207
p-cluster09056	990	bioD : dethiobiotin synthase	0.682094	1313.27	1737.45	1250.71	1261.22	1307.06	1502.12	1.05676
p-cluster00256	1362	trmA : RNA methyltransferase	0.682668	1353.44	1467.82	1149.45	1141.28	1410.6	1258.16	1.04217
p-cluster01129	2385	parC : topoisomerase IV, subunit A	0.683074	310.931	673.845	342.357	424.441	334.808	401.292	1.14355
p-cluster01645	771	lipoprotein	0.683079	9320.17	3115.46	14735.4	8115.64	8779.08	15797.1	0.831127
p-cluster00957	447	ntpA, nudB : dATP pyrophosphohydrolase	0.683561	2128.68	2135.5	2151.47	1950.73	2179.08	2178.15	1.01707
p-cluster00008	3483	dnaE : DNA polymerase III, alpha subunit	0.684228	275.559	810.595	464.171	388.031	396.899	538.995	1.17101
p-cluster01690	180	rpl30 : 50S ribosomal protein L30	0.685906	2707.82	6219.19	5664.82	4206.3	3622.5	5166.31	1.12287
p-cluster00200	1410	cycS : cysteinyl-tRNA synthetase (cysteine--tRNA ligase)	0.686294	1329.21	1873.32	1765.91	1626.61	1623.11	1989.08	0.948393
p-cluster00323	1212	nlpD, lppB : outer membrane antigenic lipoprotein b precursor	0.687226	917.56	1132.87	1172.38	1010.46	940.832	1142.37	1.04175
trna-cluster00014	91	SeC(p) tRNA	0.68773	7442.18	1299.46	677.374	2195.97	2475.87	1729.97	1.4713
p-cluster04132	294	transposase	0.689265	9.78037	15.3328	12.4448	14.8667	12.1874	12.8789	0.940525
p-cluster00270	1284	hemL : glutamate-1-semialdehyde aminotransferase	0.689379	1348.11	1157.87	1447.74	1550.26	1103.86	1518.81	0.947469
p-cluster00326	1239	rnd : ribonuclease D	0.689941	745.182	1362.25	846.572	887.193	944.263	857.163	1.09871
p-cluster00615	801	shikimate kinase	0.69036	3988.88	2057.83	3114.64	2536.4	3132.74	2701.87	1.09441
p-cluster00967	435	rpL15, rplO : 50S ribosomal protein L15	0.691684	10554.6	25076.9	29113.3	17345.1	16576.4	22838.7	1.14067
p-cluster14392	2460	frdA : fumarate reductase flavoprotein subunit A	0.691749	2510.31	3529.08	4273.38	2934.69	3892.21	4327.97	0.924509
p-cluster01268	966	rbsC, mglC : D-ribose ABC transporter, permease protein / Galactoside transport system permease protein	0.691943	133.783	220.605	159.63	199.454	176.073	174.687	0.934215
trna-cluster00029	76	Thr tRNA	0.692059	49340	34512.7	20720.2	35406.5	42984.7	37727.5	0.90057
p-cluster05257	108	Hypothetical protein	0.692293	45.022	48.3872	33.2245	40.8629	38.1333	41.2636	1.053
p-cluster01459	297	cell division protein FtsB	0.692474	796.237	374.083	481.497	596.732	715.86	522.001	0.900372
p-cluster03236	1122	putative integrase	0.693701	5.89249	4.18379	5.70949	5.95082	4.30208	4.58859	1.06362
p-cluster01904	288	hypothetical protein APJL_0311	0.694388	4271.79	3355.19	4819.14	4181.17	4332.42	4521.26	0.954834
trna-cluster00010	75	Gln tRNA	0.695678	60238.2	35068.9	18415.5	38688	52472.5	39596.3	0.869727
p-cluster01799	1215	cell filamentation protein Fic-related protein	0.696431	6.27029	7.54102	4.54367	2.74881	9.17742	3.56509	1.18486
p-cluster00293	1335	ackA : acetate kinase	0.69744	11813.8	5558.42	12226.9	10818.1	10846.2	10840.3	0.910616
p-cluster02151	117	conserved hypothetical protein	0.69771	36.4078	28.0387	29.435	25.2478	35.3924	28.2623	1.056
p-cluster14802	213	Hypothetical protein	0.697756	1245.01	2021.81	1378.89	1540.09	1235.22	1533.1	1.07829
p-cluster01534	921	permease	0.697915	28.498	15.1421	24.7152	19.4595	28.1844	26.7887	0.918352
p-cluster05934	2289	hypF : hydrogenase maturation protein	0.698845	22.6791	25.1165	34.852	18.9657	27.7292	48.0679	0.872152
p-cluster00362	1095	msrB, yppQ, msrA : peptide methionine sulfoxide reductase	0.699236	1162.18	687.929	1374.61	1210.68	1152.12	1134.28	0.922118
p-cluster02126	309	hflX : possible GTP-binding protein	0.699981	124.39	146.841	98.2161	210.413	113.258	95.3672	0.881656
p-cluster10905	204	hypothetical protein D11S_1196	0.700138	95.3219	117.13	77.2532	88.2804	105.474	78.4301	1.06437
p-cluster01360	666	atoA, atcC, ctfB, scoB, pcaJ : CoA-transferase (beta)	0.701098	13.29	18.6297	20.8911	17.2673	18.1373	20.5512	0.943795
trna-cluster00002	76	Gly tRNA	0.701192	32655.6	14474.9	11790.9	14226.3	17909.2	18007.7	1.17506
p-cluster00638	780	modE : molybdenum transport protein; transcriptional regulator	0.701546	1226.23	790.417	783.94	1065	1142.09	814.033	0.927
p-cluster04923	135	Hypothetical protein	0.702331	2.4373	2.83786	3.51578	2.74881	2.93028	2.69033	1.05036
p-cluster05326	96	Hypothetical protein	0.702558	40.2247	57.3907	45.1632	41.8397	40.8058	52.3316	1.0578
trna-cluster00001	79	Asp tRNA	0.702729	41017.6	53899.4	23320.7	37777.9	38688	29767.3	1.113
p-cluster00189	1443	chromosomal replication initiation protein	0.703189	1267	2028.71	2292.41	1396.01	1313.43	2328.58	1.10919
p-cluster04729	153	Hypothetical protein	0.704074	31.9402	13.1636	23.5203	26.3231	26.46	23.0481	0.904959
p-cluster01839	522	Domain of unknown function DUF1863	0.704116	417.496	332.058	405.124	446.903	414.893	342.807	0.958554
p-cluster00366	1092	ABC transporter, substrate binding protein	0.704762	51.8056	95.9719	70.4528	62.3792	65.332	73.4668	1.08476
p-cluster01856	258	COG3082: Uncharacterized protein conserved in bacteria	0.704869	2582.42	1807.18	1746.84	1905.4	2045.46	1828.35	1.06181
p-cluster13299	279	Hypothetical protein	0.706801	38.0196	32.4839	36.8677	33.6527	45.1859	33.7678	0.953509
p-cluster00280	1275	thrC : threonine synthase	0.706811	677.061	1016.29	954.735	767.753	575.996	1083.18	1.09112
p-cluster02637	672	hypothetical protein MHA_2657	0.706901	6.67026	2.83786	4.61459	4.3086	3.75266	4.60398	1.11508
p-cluster03697	633	ribE : riboflavin synthase, alpha chain	0.708257	1876.45	1114.1	1293.03	1495.27	1749.85	1356.84	0.930817
p-cluster00500	927	rfaD : ADP-L-glycero-D-manno-heptose-6-epimerase	0.708849	2090.11	1859.45	1787.6	2175.27	2344.33	1543.56	0.946234
p-cluster12990	138	hypothetical protein CGSHiHH_01032	0.709428	3.84503	2.83786	2.61602	4.69998	2.8257	2.69033	0.910229
[truncated: 671 more rows]

## Sheet: SCC393 vs A160
ClusterID	Expected Length	Product Description	t-test	SCC393	SCC393	A160	A160	Expression Ratio SCC393/A160
p-cluster01195	1311	cca : tRNA nucleotidyltransferase	0.000522805	753.464	759.908	954.459	959.938	0.790521
p-cluster00243	1341	xseA : exodeoxyribonuclease VII large subunit	0.000591453	390.273	391.318	421.544	420.642	0.92805
p-cluster06140	1488	ftsY : cell division protein Y (GTP-binding signal recognition particle)	0.00203728	433.657	436.339	667.105	673.18	0.649113
p-cluster00945	459	recX : RecA regulatory protein, RecX	0.00332914	4935.76	4859.43	5842.58	5772.72	0.843301
p-cluster03800	576	metal dependent phosphohydrolase	0.00466724	3.10819	3.06377	2.59034	2.55966	1.19844
p-cluster01003	387	aminopeptidase C, putative	0.00596393	3757.36	3912.4	2524.47	2391.47	1.56018
p-cluster00154	1542	engA : GTP-binding protein	0.00627534	268.547	260.241	403.123	390.327	0.666441
p-cluster00462	966	pfkA : 6-phosphofructokinase	0.00642674	2997.6	2966.86	3342.91	3324.85	0.894521
p-cluster01432	354	rplT : 50S ribosomal protein L20	0.00761922	8632.09	8349.64	5532.13	5882.59	1.4877
p-cluster01268	966	rbsC, mglC : D-ribose ABC transporter, permease protein / Galactoside transport system permease protein	0.00785997	62.2126	64.8041	94.9428	91.3595	0.681778
p-cluster01213	1215	exodeoxyribonuclease VII large subunit	0.00791698	1299.89	1279.47	1819.35	1778.22	0.716973
p-cluster06396	219	COG2841: Uncharacterized protein conserved in bacteria	0.00894487	166.581	159.625	212.742	217.983	0.757341
p-cluster00595	831	cysZ : cysteine synthetase	0.00906825	368.205	387.83	539.129	525.487	0.710149
p-cluster01570	471	atpF, uncF, papF : ATP synthase F0, subunit b	0.00986366	6018.64	5906.8	6685.42	6778.34	0.885744
p-cluster00924	477	aroQ, aroC, aroD : 3-dehydroquinate dehydratase II	0.00988587	1089.73	1118.97	1439.25	1397.27	0.778667
p-cluster00352	1203	potA : spermidine/putrescine ABC transporter, ATP-binding protein	0.0114461	3353.21	3261.15	3930.48	3852.99	0.849795
p-cluster02824	240	flp-2, flp : possible fimbril subunit	0.0115382	30768.6	30017.4	37520	38622.9	0.798314
p-cluster03321	957	Hypothetical protein	0.0117887	3.05745	2.99138	2.47922	2.55966	1.20043
p-cluster02407	189	hypothetical protein D11S_0813	0.0123138	24.1282	22.5432	32.8941	34.5823	0.69167
p-cluster00016	2865	valS : valyl-tRNA synthetase	0.0134471	1508.94	1524.85	1353.41	1360.27	1.11796
p-cluster00558	870	cdsA : CDP-diglyceride pyrophosphorylase	0.0135605	1901.43	2007.53	2523.81	2616.43	0.760463
p-cluster07138	117	Hypothetical protein	0.0138292	236.176	241.026	172.427	180.917	1.35053
p-cluster01932	2229	hypothetical protein MELB17_20771	0.0144513	252.081	270.778	375.497	360.915	0.710008
p-cluster00293	1335	ackA : acetate kinase	0.0151714	8798.62	8834.7	7933.44	7841.63	1.1178
p-cluster05699	1881	aceF, acoC : pyruvate dehydrogenase complex E2	0.0155584	26.2818	24.676	34.8676	33.5774	0.744509
p-cluster00939	465	putative metalloprotease in flp 5' region	0.0160986	3230.59	3190.81	2933.03	2912.29	1.09855
p-cluster04168	279	hypothetical protein PM1237	0.0164138	197.947	199.107	385.822	396.516	0.507522
p-cluster04310	234	hisH : histidinol-phosphate aminotransferase 2	0.0171978	4.73773	4.61359	3.64222	3.81718	1.25363
p-cluster09415	1596	lpdA : dihydrolipoamide dehydrogenase; lipoamide dehydrogenase	0.0177138	725.222	724.945	598.69	605.603	1.20416
p-cluster01119	3462	aas : 2-acylglycerophosphoethanolamine acyltransferase; acyl-acyl carrier protein synthetase	0.0178203	1848.12	1908.34	1579.61	1537.08	1.20527
p-cluster00598	825	dapF : diaminopimelate epimerase	0.018006	1685.74	1613.18	2136.25	2096.68	0.779345
p-cluster00612	801	ybfF : esterase/lipase	0.0180901	1141.2	1178.54	850.159	866.26	1.3515
p-cluster01039	324	protein YbjQ	0.0190185	927.028	882.49	1300.48	1375.56	0.676192
p-cluster00158	1539	fruB : PTS system, fructose-specific IIA/FPr component (diphosphoryl transfer protein)	0.0192583	1694.29	1677.31	2213.57	2267.87	0.752348
p-cluster00112	1749	msbA, ywjA : lipid A export ATP-binding/permease protein msbA	0.0202973	793.375	868.247	1226.92	1174.09	0.692051
p-cluster01593	210	cspD : cold shock-like protein	0.0206653	300.173	299.075	183.702	191.778	1.59595
p-cluster00262	1305	ATPase	0.0209814	1176.95	1213.17	1546.02	1612.18	0.756798
p-cluster04902	135	Hypothetical protein	0.0242994	11.995	15.0525	30.48	31.9808	0.433031
p-cluster03086	2043	COG4688: Uncharacterized protein conserved in bacteria	0.0244906	5.02628	5.33474	3.55995	3.14052	1.54631
p-cluster00688	741	ccmC : cytochrome c-type biogenesis protein	0.0253649	1157.6	1012.15	1637.55	1752.93	0.639953
p-cluster00603	819	comA : competence protein A	0.0261298	12.1189	12.7679	17.8532	19.0432	0.674504
p-cluster07729	210	Hypothetical protein	0.0261394	592.89	618.88	370.058	363.785	1.65127
p-cluster01988	762	protein of unknown function DUF1526	0.0269569	410.042	396.073	338.349	351.813	1.16801
p-cluster01018	357	dgkA : diacylglycerol kinase	0.0274512	583.989	594.847	716.37	740.588	0.809108
p-cluster03042	114	hypothetical protein D11S_1007	0.0278595	25.2657	24.7278	27.4225	27.0517	0.917748
p-cluster02672	570	lipoprotein, putative	0.0287386	316.319	338.094	440.963	415.145	0.764405
p-cluster01144	1911	ccmF, nrfE : cytochrome c-type biogenesis protein	0.0287856	73.2947	71.5964	150.301	159.198	0.468147
p-cluster00824	630	5'-nucleotidase YfbR	0.0302057	1030.05	1013.53	713.846	664.267	1.48288
p-cluster01954	1935	hypothetical protein NT05HA_2119	0.0303805	134.675	134.496	169.906	173.497	0.783833
p-cluster00807	615	twin-argninine leader-binding protein DmsD	0.0304068	262.85	246.813	310.131	322.345	0.805822
p-cluster00160	1539	putP : sodium/proline symporter (proline permease)	0.0311218	865.567	982.393	1313.08	1409.38	0.678783
p-cluster08087	123	Hypothetical protein	0.0325081	123.811	131.773	101.986	95.3911	1.2949
p-cluster06125	1047	opsX : saccharide biosynthesis regulatory protein	0.0327501	122.181	128.918	149.91	157.639	0.816455
p-cluster00826	606	putative glycerol-3-phosphate acyltransferase PlsY	0.0328116	884.917	812.898	1087.87	1160.44	0.755152
p-cluster00414	1023	lepB : signal peptidase I (SPase I)	0.0332436	2350.74	2181.37	2997.47	3227.82	0.728016
p-cluster04239	255	outer membrane antigenic lipoprotein B	0.0336197	4458.86	4036.59	5586.48	5940.96	0.736976
p-cluster00643	780	COG3022: Uncharacterized protein conserved in bacteria	0.0341146	2154.07	2245.24	2589.43	2496.57	0.864985
p-cluster00892	519	ccmE : cytochrome c-type biogenesis protein	0.0361821	1810.47	1576.2	2801.14	2689.64	0.616792
p-cluster01532	936	htrB, msbB : lipid A biosynthesis lauroyl acyltransferase	0.0363825	1475.7	1421.85	1016.12	1009.24	1.43063
p-cluster00584	843	WcaG protein	0.0366278	2804.04	2719.18	2282.57	2401.94	1.17904
p-cluster00592	828	dapD : 2,3,4,5-tetrahydropyridine-2-carboxylate	0.0369818	2678.56	2624.3	2235.63	2330.38	1.16138
p-cluster00942	462	sspB : stringent starvation protein B	0.0370502	5053.88	4753.77	4008.75	3746.13	1.26471
p-cluster01155	1707	menD : 2-succinyl-6-hydroxy-2,4-cyclohexadiene-1-carboxylate synthase	0.037066	1287.23	1464.73	2089.77	1916.2	0.686965
p-cluster00389	1062	recA : recombinase A	0.0371679	6547.49	6122.8	7603.34	7989.99	0.812545
p-cluster02603	849	parB, spo0J : probable chromosomal partitioning protein (ParB-like family)	0.0381365	10.869	13.3376	4.83398	2.55966	3.27398	absent in both strains
p-cluster10500	135	Hypothetical protein	0.0384626	686.173	734.153	555.408	501.286	1.34412
p-cluster04390	168	Hypothetical protein	0.0392697	3.18298	3.21327	6.46619	6.07587	0.509984
p-cluster03405	834	glycoside hydrolase, family 19, putative	0.0393719	875.961	789.186	583.235	509.391	1.52399
p-cluster07346	117	Hypothetical protein	0.0400067	1506.29	1394.8	1023.58	871.636	1.53075
p-cluster00468	960	tyrR : transcriptional regulatory protein	0.0415905	1012.77	935.53	716.127	620.447	1.45768
p-cluster01406	519	idnK, gntK, gntV, glk : gluconokinase	0.0422449	432.352	387.517	286.163	249.555	1.53041
p-cluster07417	654	Transposase	0.0434533	2889.97	2603.25	1955.05	1673.66	1.51382
p-cluster02685	513	protein of unknown function DUF1320	0.0436176	18.5244	24.5636	58.3417	48.7306	0.40242
p-cluster02184	1548	hypothetical protein Anae109_1852	0.0456701	581.439	647.673	439.711	377.664	1.50373
p-cluster01225	1143	lytic transglycosylase	0.0460991	736.735	736.297	824.714	812.719	0.899598
p-cluster07026	1047	pyrimidine regulatory protein PyrR	0.0462112	1660.75	1531.09	2021.35	2089.44	0.776454
p-cluster02749	366	conserved hypothetical protein	0.046287	13.0436	14.4889	24.055	21.4391	0.605188
p-cluster02598	858	ytfG : probable oxidoreductase	0.0463596	85.9681	79.1889	51.3025	60.1827	1.48143
p-cluster04731	150	hypothetical protein	0.0473225	67.1786	64.5166	80.8707	85.9168	0.789599
p-cluster01568	480	ispF : 2C-methyl-D-erythritol 2,4-cyclodiphosphate	0.0479765	1100.25	1263.09	1732.39	1594.81	0.710311
p-cluster04132	294	transposase	0.0481202	8.7975	9.66216	13.688	12.4254	0.706903
p-cluster01055	303	hfq : host factor-I protein	0.0488221	14774.4	13704.4	17381	18001.9	0.804875
p-cluster00385	1062	modC, chlD : molybdenum ABC transporter, ATP-binding protein	0.0489124	617.793	579.929	469.296	492.938	1.24473
p-cluster01317	807	gamma-glutamyl phosphate reductase	0.0492158	303.378	304.463	372.163	384.062	0.803783
p-cluster00958	450	conserved thioesterase	0.049375	588.894	616.802	755.885	808.943	0.770498
p-cluster00631	789	plsC : 1-acyl-sn-glycerol-3-phosphate acetyltransferase	0.0494257	2245.93	2054.77	2796.54	3061.22	0.734189
p-cluster02717	441	hypothetical protein HpylHP_09083	0.0498618	2.71371	2.50118	3.30799	3.1356	0.809313
p-cluster06528	984	YicC domain protein	0.0514076	2114.33	1973.34	2387.64	2501.35	0.836098
p-cluster00626	789	atpB : ATP synthase F0, subunit a	0.0515778	4837.54	4501.67	5728.37	6178.44	0.784358
p-cluster01410	489	mrsAB, ccdA, tplA : peptide methionine sulfoxide reductase; cytochrome C-TYPE biogenesis protein; transcriptional regulator	0.0519493	4140.28	4512.75	2409.97	2969.88	1.60841
p-cluster00246	1332	srmB, deaD, rhlB : ATP-dependent RNA helicase protein	0.0520387	1030.01	957.212	1413.24	1403.68	0.70546
p-cluster00764	675	ftsE : cell division protein E, ABC system ATP-binding protein	0.0525132	895.306	1093.46	1560.69	1671.47	0.615304
p-cluster00078	1959	ccmF, nrfE : cytochrome c-type biogenesis protein	0.052914	1529.8	1657.19	2328.29	2314.11	0.686498
p-cluster00264	1314	menF : menaquinone-specific isochorismate; isochorismate mutase	0.0547632	130.831	166.56	267.171	233.023	0.594551
p-cluster03761	579	tdk : thymidine kinase	0.055001	788.687	915.942	1251.14	1427.34	0.636415
p-cluster00800	621	rnfG : electron transport complex protein	0.0553035	1383.24	1468.17	1125.68	996.6	1.34356
p-cluster00239	1341	3-phosphoshikimate 1-carboxyvinyltransferase	0.0565005	1929.39	2048.98	2419.45	2365.53	0.831428
p-cluster00105	1785	lonB, ycbZ : endopeptidase La; lon protease; protease La homolog; ATP-dependent protease LA (lon-1)	0.056774	2060.56	2227.67	1697.37	1493.28	1.344
p-cluster00012	3168	uvrA : excinuclease ABC subunit A	0.056868	1182.36	1280.58	1582.41	1537.92	0.789319
p-cluster07029	492	mreD : rod shape-determining protein	0.0569795	2962.96	3194.47	2362.5	2517.2	1.26185
p-cluster01161	1566	cydA : cytochrome D ubiquinol oxidase, subunit I	0.0570377	3736.33	3989.11	4643.61	4996.93	0.80135
p-cluster01716	1539	oppA : oligopeptide transporter, periplasmic-binding protein	0.0572009	1150.14	1132.06	1182.31	1199.14	0.958326
p-cluster04878	147	hypothetical protein D11S_1054	0.058288	139.048	129.162	258.113	229.454	0.550099
p-cluster00240	1374	argG : argininosuccinate synthetase	0.0587235	943.82	1039.28	665.601	711.063	1.44051
p-cluster02648	642	endolysin	0.0587869	18.8107	43.271	86.3467	104.895	0.324624
p-cluster01146	1887	possible outer membrane protein	0.0591813	613.392	637.971	740.61	735.336	0.847837
p-cluster01114	147	hypothetical protein NT05HA_2361	0.0596033	2211.43	1731.8	3188.41	3762.14	0.567326
p-cluster00123	1707	glnS : glutaminyl-tRNA synthetase	0.0596126	2167.8	2040.84	1505.14	1530.66	1.38634
p-cluster04521	186	hypothetical protein	0.0598832	3518.68	3126.3	2419.87	2010.82	1.49976
p-cluster04963	132	Hypothetical protein	0.0605588	3.79229	3.70457	2.8333	2.55966	1.39012
p-cluster01190	1341	yliG, miaB, miaB3 : Fe-S oxidoreductase; MiaB-like RNA modifying enzyme (2-methylthioadenine synthetase)	0.0607577	495.501	428.383	746.386	654.661	0.659424
p-cluster00779	636	lipoprotein, putative	0.0611641	1857.17	1975.34	1312.55	1321.78	1.45483
p-cluster00098	1830	ftsI, pbp3, prc, pbpb : cell division protein I; penicillin binding protein 2X	0.0621371	4654.55	4528.36	4019.61	3780.23	1.17732
p-cluster00242	1335	membrane-associated zinc metalloprotease	0.0622374	1932.39	2049.49	2344.96	2514.21	0.819457
p-cluster00885	525	actF, fldA : flavodoxin	0.0622964	9798.31	10580.7	7817.01	6682.93	1.40545
p-cluster06486	1020	ribF : riboflavin biosynthesis protein	0.0632407	565.616	617.301	748.184	718.686	0.806423
p-cluster03851	447	Hypothetical protein	0.0640004	3.00148	3.16806	2.49536	2.55966	1.22048
p-cluster00618	810	manY, ptnC : mannose-specific phosphotransferase system IIC	0.0656295	584.751	428.367	1100.67	900.885	0.506165
p-cluster00381	1068	conserved permease	0.0660369	2171.78	2348.4	1589.89	1644.15	1.39769
p-cluster00440	993	mglB : periplasmic D-galactose-binding ABC transport protein	0.0664293	217.231	198.989	125.29	127.784	1.64466
p-cluster00893	519	lipoprotein, putative	0.0665937	9507.29	9037.72	6433.71	7311.35	1.34921
p-cluster00026	2610	pepN : aminopeptidase N	0.067113	4695.36	5174.5	3961.45	3546.52	1.31458
p-cluster05451	828	rcpC : rough colony protein C	0.0678926	13727.1	13342.5	16887.4	15953.1	0.824275
p-cluster01981	837	protein YaeB	0.0680594	65.8428	60.0455	124.489	108.318	0.54074
p-cluster00206	1428	sodium/sulphate transporter	0.0691672	996.439	1061.96	739.918	734.123	1.39643
p-cluster02713	447	conserved hypothetical protein	0.0693488	12.5311	15.3846	33.5296	27.6014	0.456653
p-cluster03186	1257	glycosyl transferase	0.0694671	3.34234	4.10543	5.35716	6.19613	0.644645
p-cluster04837	141	hypothetical protein	0.0701092	11.6689	12.6426	14.7149	16.0656	0.789836
p-cluster00756	666	ccmB : heme exporter protein B (cytochrome c-type biogenesis protein)	0.0708517	1567.78	1250.78	2331.06	2164.87	0.626911
p-cluster03004	126	hypothetical protein D11S_2277	0.071207	2.55372	2.50118	3.29986	3.53375	0.739711
p-cluster00622	795	Zn-ribbon-containing, possibly nucleic-acid-binding protein	0.0722346	352.125	330.74	254.99	252.011	1.34687
p-cluster00263	1305	gltX, hemA : glutamyl-tRNA reductase	0.0725446	1037.72	1001.41	1147.81	1211.61	0.864247
p-cluster00698	729	fabG, envM : 3-oxoacyl-(acyl-carrier-protein) reductase/short-chain alcohol dehydrogenase	0.0725854	3842.76	4195.89	4699.04	4999.99	0.828809
p-cluster02215	1092	glycosyltransferase	0.0726806	4.67042	3.92196	2.16265	2.55966	1.81953
p-cluster03311	969	putative phage gene	0.0727928	31.167	34.0917	23.9911	26.8781	1.28287
p-cluster00144	1578	mviN : virulence factor protein	0.0727972	202.385	225.513	396.857	342.64	0.578634
p-cluster06047	1116	cdaR, sdaR : possible carbohydrate diacid regulator	0.0733746	1188.57	1061.44	1486.1	1419.16	0.774464
p-cluster00841	582	clpP : ATP-dependent Clp protease proteolytic subunit (endopeptidase Clp)	0.0734213	754.947	630.967	1118.65	1150.22	0.610838
p-cluster01642	831	iolB, yxdB : myo-inositol catabolism protein	0.0740748	538.012	528.741	324.882	373.264	1.52798
p-cluster00485	945	menA : 1,4-dihydroxy-2-naphthoate octaprenyltransferase (menaquinone biosynthetic protein)	0.0745488	1470.11	1193.73	2089.06	1854.11	0.675558
p-cluster00230	1362	dnaA : chromosomal replication initiator protein	0.0752261	976.489	1076.96	1290.02	1435.43	0.753435
p-cluster00351	1119	5-methyltetrahydropteroyltriglutamate-- homocysteine methyltransferase	0.0752661	2675.1	2451.9	1953.87	2144.63	1.25095
p-cluster00504	924	ispE, ipk, b1208, z1979 : isopentenyl monophosphate kinase	0.0753139	676.828	826.229	1150.19	1210.74	0.636638
p-cluster01414	477	SEC-C motif domain protein	0.0758909	224.512	234.967	266.033	252.956	0.885334
p-cluster07051	318	hypothetical protein D11S_1504	0.0759465	3.13945	3.09856	3.99163	4.25183	0.756723
p-cluster01675	327	glpE : thiosulfate sulfurtransferase (rhodanese)	0.0766596	800.113	854.674	932.887	989.463	0.860814
p-cluster01052	327	antibiotic biosynthesis monooxygenase domain protein	0.0780104	28.3736	26.6644	17.0345	20.4852	1.46691
p-cluster06998	801	dod : D-ribulose-phosphate-3 epimerase	0.0783129	1439.4	1585.41	1800.76	1962.67	0.803739
p-cluster01865	225	ccmD : cytochrome c-type biogenesis protein	0.0786371	1852.83	1542.65	2663.1	2551.46	0.651153
p-cluster05321	423	lipoprotein, putative	0.0790796	166.512	145.483	99.816	117.888	1.43312
p-cluster01354	681	phosphate transport regulator	0.0796633	1289.41	1275.46	1603.73	1703.07	0.775636
p-cluster00505	921	truB : tRNA pseudouridine synthase B	0.0802728	1059.46	1015.1	1338.64	1241.04	0.804195
p-cluster01159	1584	prfC : peptide chain release factor 3	0.0802922	883.487	839.054	725.222	650.157	1.25241
p-cluster00424	1014	tRNA pseudouridine synthase D	0.0804831	607.156	645.669	992.871	884.769	0.667233
p-cluster02497	114	hypothetical protein D11S_1487	0.0806808	5.6562	8.82845	15.9772	12.9736	0.500318
p-cluster00503	930	ccmH, nrfF : cytochrome c-type biogenesis protein precursor (reductase)	0.081134	1163.78	1034.07	1439.54	1487.94	0.750766
p-cluster00870	543	sprT : short-patch reverse transcription protein	0.0811998	81.8276	82.2314	98.5813	103.571	0.811561
p-cluster00053	2265	pnp : polynucleotide phosphorylase	0.0812883	10331.5	11408	14824.6	14650.1	0.737566
p-cluster00139	1593	polysaccharide biosynthesis protein	0.0820389	390.054	382.147	524.226	488.371	0.762595
p-cluster04429	207	ARA1 protein	0.0822924	9.11423	14.675	21.7045	26.6515	0.491961
p-cluster02743	372	possible transcriptional regulator	0.082493	170.213	153.927	105.722	126.873	1.39358
p-cluster00519	969	lipoprotein NlpI	0.0827578	6659.41	7398.74	8904.41	8435.08	0.810759
p-cluster00868	549	atpH : ATP synthase F1, subunit delta	0.083277	9574.76	9633.49	10463.9	10230.8	0.92817
p-cluster01636	891	NADH pyrophosphatase	0.0836545	2074.59	1742.31	2923.38	3497.48	0.594454
p-cluster02017	552	pt, cpsB : protein-tyrosine-phosphatase (PTPase)	0.084287	419.182	427.532	633.421	580.657	0.697414
p-cluster00348	1125	tadZ, ntnh : Tadz protein	0.084731	16745.9	18867	23270.4	21465	0.79608
p-cluster00738	681	rnc : ribonuclease III	0.0850813	2089.56	2337.52	2960.89	3022.63	0.73988
p-cluster00289	1248	clpX : ATP-dependent Clp protease ATP-binding subunit	0.0858896	781.907	610.171	1007.87	1121.42	0.653776
p-cluster01357	675	gph : phosphoglycolate phosphatase	0.0862261	2225.63	2352.23	2603.9	2795.73	0.847809
p-cluster00472	954	ribose ABC transporter, permease	0.0865418	76.2965	71.9745	89.5964	98.0637	0.790104
p-cluster00463	969	sapB : peptide ABC transporter, permease protein	0.0874289	1368.5	1440.48	1584.06	1542.71	0.898365
p-cluster04291	240	regulatory protein	0.0874513	2.86899	3.00905	2.61945	2.55966	1.13495
p-cluster04767	171	COG3140: Uncharacterized protein conserved in bacteria	0.087488	499.848	442.876	331.186	373.275	1.33822
p-cluster00541	888	D-3-phosphoglycerate dehydrogenase	0.0877892	1838.26	1854.38	2143.49	2247.53	0.84095
p-cluster01043	318	translation intiation factor Sui1	0.0880023	588.368	691.201	379.716	434.195	1.57212
p-cluster15294	594	phage P2 GpU family protein	0.0884937	190.747	196.589	216.794	229.182	0.868515
p-cluster03005	126	hypothetical protein	0.0885554	51.1691	48.1774	56.1931	60.3241	0.852633
p-cluster00552	876	djlA : DnaJ-like protein djlA	0.0888244	2328.21	2505.01	3143.2	2865.71	0.804342
p-cluster01042	318	ftsL : cell division protein L	0.0902219	4762.62	4470.23	4102.56	3911.21	1.15212
p-cluster00409	1029	gcp : O-sialoglycoprotein endopeptidase	0.0902572	728.203	710.199	1231.09	1407.87	0.545065
p-cluster01744	615	hypothetical protein SMU.2113c	0.0904069	588.362	567.379	483.968	435.17	1.25742
p-cluster00225	1368	hemN : oxygen-independent coproporphyrinogen III oxidase	0.0912034	1230.29	1292.85	1639.2	1505.42	0.802362
p-cluster05351	120	Hypothetical protein	0.0922351	43.4238	38.5457	54.0743	55.4314	0.748541
p-cluster00480	951	fabH : 3-oxoacyl-[acyl-carrier-protein] synthase III	0.0925278	2594.1	2537.7	3363.22	3130.65	0.790253
p-cluster00833	585	lpcA, gmhA, isn : phosphoheptose isomerase	0.092539	2135.58	2175.28	1470.3	1663.61	1.37556
p-cluster02324	441	Mu-like phage C protein, positive regulator of late transcription	0.0926404	3.34072	3.00256	2.16265	2.55966	1.34326
p-cluster00447	990	rseB : sigma-E factor regulatory protein	0.0941822	6263.19	6219.87	8806.91	9712.7	0.674046
p-cluster01395	612	pgsA : phosphatidylglycerophosphate synthase (CDP-diacylglycerol--glycerol-3-phosphate 3-phosphatidyltransferase)	0.0945012	3675.24	3393.59	2780.56	2884.96	1.24769
p-cluster00115	1734	cydC : ABC transporter, ATP-binding protein/permease	0.0947339	137.574	139.004	205.341	229.287	0.636355
p-cluster00118	1728	ptsI : phosphotransferase system enzyme I	0.0957319	1838.08	2071	1322.19	1568.74	1.35219
p-cluster01167	1509	lysS, lysU : lysyl-tRNA synthetase	0.0965998	2490.68	2155.14	1785.94	1538.88	1.39731
p-cluster01419	456	moaE : molybdopterin biosynthesis protein E chain	0.0970799	962.477	889.318	754.043	810.571	1.18355
p-cluster00966	435	organic solvent tolerance protein	0.0970875	1570.55	1755.28	2107.98	1951.1	0.819354
p-cluster01309	1260	rbn : ribonuclease BN	0.0972052	255.563	278.639	359.64	322.724	0.78287
p-cluster00836	588	dcd : dCTP deaminase (deoxycytidine triphosphate deaminas)	0.0973792	1329.52	1162.76	1643.57	1556.95	0.778712
p-cluster00585	840	dmsC : anaerobic dimethyl sulfoxide reductase, chain C	0.0974953	677.16	573.479	803.749	866.177	0.748918
p-cluster04221	312	COG4701: Uncharacterized protein conserved in bacteria	0.0977548	890.058	937.319	762.587	760.762	1.19958
p-cluster00020	2673	gyrA : DNA gyrase A	0.0991811	600.082	689.259	463.422	424.767	1.45165
p-cluster00941	465	COG3610: Uncharacterized conserved protein	0.0998602	278.531	364.758	453.773	532.132	0.652485
p-cluster01328	774	fadR : fatty acid metabolism regulator protein	0.100031	1741.01	1707.65	2030.56	2168.11	0.821372
p-cluster05927	1440	rfaE : ADP-heptose synthase	0.10021	1538.65	1769.9	1249.3	1120.29	1.39625
p-cluster00298	1224	fabF, fabF2, fabB : 3-oxoacyl-(acyl-carrier-protein) synthase	0.101108	569.891	653.456	865.832	854.771	0.710999
p-cluster06860	816	dnaQ : DNA polymerase III, epsilon subunit	0.101466	1423.87	1294.87	1554.07	1667.18	0.844002
p-cluster00283	1263	glyA : glycine hydroxymethyltransferase; serine hydroxymethyltransferase	0.101632	4080.86	4898.64	2911.46	2536.71	1.64817
p-cluster03772	492	fur : ferric uptake regulation protein	0.101973	10117.8	11422.4	7123.39	6907.79	1.53517
p-cluster07063	348	Mu phage DNA transposition protein B	0.102138	3.61672	5.48863	8.85907	7.86204	0.544542
p-cluster02293	906	Hypothetical protein	0.103077	935.307	1090	549.161	539.476	1.8604
p-cluster01572	450	impA : inner membrane protein ImpA	0.103941	3637.94	3155.19	1800.5	2470.38	1.59057
p-cluster00922	483	dps : DNA-binding protein; DPS family protein	0.10407	1156.76	1319.84	758.843	959.434	1.44132
p-cluster00090	1857	cydD : ABC transporter, ATP-binding protein/permease	0.104087	273.243	228.077	418.161	348.495	0.653905
p-cluster01487	5772	alpha-2-macroglobulin domain protein	0.104402	1491.78	1625.61	1294.84	1238.28	1.23065
p-cluster00268	1296	ordL : probable oxidoreductase	0.104659	2266.67	2125.94	2554.1	2586.03	0.854573
p-cluster02369	285	hypothetical protein HD0115	0.105386	2.7002	2.50118	3.01065	3.30786	0.823197
p-cluster08396	306	putative phage-related membrane protein	0.105418	486.601	439.788	327.081	323.548	1.42384
p-cluster09982	444	ComE operon protein 1	0.106038	108.602	96.0169	135.717	121.909	0.79425
trna-cluster00025	77	Met tRNA	0.106155	2641.41	2863.17	2411.73	2263.25	1.17746
p-cluster03598	720	uppS : undecaprenyl pyrophosphate synthetase (UPPS)	0.106698	2478.07	2225.73	3056.55	3085.87	0.76579
p-cluster15498	198	Hypothetical protein	0.106961	4.538	3.9513	2.83978	3.38841	1.36304
p-cluster01655	567	yxbF, yxaT : transcriptional regulators (TetR/AcrR family)	0.107641	516.486	500.409	348.527	273.113	1.63583
p-cluster10867	585	comC : competence protein C	0.107764	15.7752	20.9152	26.0572	29.6079	0.659126
p-cluster01088	267	aptE : ATP synthase F0, subunit c	0.107771	6470.62	6060.39	7324.25	7401.69	0.850948
p-cluster01298	960	7-cyano-7-deazaguanine reductase	0.108132	3075.43	2641.52	2015.41	1837.54	1.48378
p-cluster00781	633	tmk : thymidylate kinase (DTMP)	0.108138	1981.18	2281.67	2870.16	2766.24	0.756308
p-cluster00815	606	apl, dedA : DedA-family integral membrane protein	0.108715	5211.99	4787.37	3777.21	3817.02	1.31671
p-cluster00487	942	fruk, lacC : 1-phosphofructokinase; tagatose-6-phosphate kinase	0.109027	1527.43	1476.77	1893.01	1750.7	0.824491
p-cluster12535	603	PEBP family protein	0.109134	2195.85	2316.88	1705.53	1931.55	1.24075
p-cluster10841	1278	xylR : xylose operon regulatory protein	0.109606	117.121	105.309	141.911	129.05	0.820893
p-cluster00134	1704	yidC : inner membrane protein, 60 kDa	0.110283	5959	5927.05	6591.35	6877.51	0.882484
p-cluster01282	912	rdgC : recombination associated protein	0.11037	252.584	238.59	225.217	211.01	1.12596
p-cluster01488	4494	mukB : cell division protein	0.110373	2438.23	2740.51	1777.57	1838.71	1.43206
p-cluster01347	696	araD : L-ribulose-phosphate 4-epimerase	0.111469	796.905	825.716	567.183	655.323	1.32729
p-cluster03261	1074	yecP : S-adenosylmethionine-dependent methyltransferase	0.111633	1124.36	1334.46	1691.55	1586.6	0.750061
p-cluster00879	531	ppa, ipyR : inorganic pyrophosphatase, chain A	0.111847	2804.03	3274.22	1691.18	2275.56	1.5323
p-cluster04224	258	lacZ, olgA : beta-galactosidase	0.112108	100.961	101.322	132.489	146.092	0.726117
p-cluster00049	2277	metE : 5-methyltetrahydropteroyltriglutamate-homocysteine methyltransferase	0.11244	8050.01	8747.31	6682.57	5432.82	1.38644
p-cluster03590	777	lsg-4 : probable lipopolysaccharide biosynthesis protein	0.112516	1072.3	1173.62	1325.89	1362.25	0.835492
p-cluster00229	1365	sdaA : L-serine dehydratase (L-serine deaminase)	0.112849	680.836	730.725	789.477	854.408	0.858674
p-cluster03802	480	hydrogenase 2 maturation protease	0.113039	3.53183	3.02024	2.16265	2.55966	1.38747
p-cluster01710	2046	dnaX : DNA polymerase III, subunits gamma and tau	0.113562	1538.5	1585.6	1371.65	1252.24	1.19064
p-cluster00691	735	COG1385: Uncharacterized protein conserved in bacteria	0.114972	2966.35	2774.17	2509.51	2226.24	1.21217
p-cluster00728	693	pyrF : orotidine 5'-phosphate decarboxylase	0.115457	2453.3	2698.7	1926.75	2209.26	1.24565
p-cluster00282	1266	phosphate permease	0.115558	732.785	733.872	892.098	963.532	0.790382
p-cluster00969	429	COG1175: ABC-type sugar transport systems, permease components	0.116124	2679.56	2842.17	2357.78	2398.93	1.16083
p-cluster02054	297	higB, vapA : possible proteic killer active protein	0.117264	1117.28	1045.55	845.848	684.219	1.41355
p-cluster01023	351	COG3094: Uncharacterized protein conserved in bacteria	0.117465	957.275	890.123	762.606	830.779	1.15942
p-cluster04298	234	rpL31, rpmE : 50S ribosomal protein L31	0.117829	2914.24	3426.7	1778.27	2394.61	1.51956
p-cluster00899	507	luxS : autoinducer-2 production protein	0.119135	2039.43	2035.97	1652.01	1775.03	1.18919
p-cluster01175	1467	glgA : glycogen synthase	0.119236	384.752	417.174	301.481	346.179	1.23819
p-cluster00543	888	yfcH, sulA : sugar nucleotide epimerase; cell division inhibitor	0.119676	42.1236	49.1643	56.7953	65.8958	0.744046
p-cluster00418	1056	galE : UDP-glucose-4-epimerase	0.121083	4894.36	5276.88	5600.41	5878.1	0.886112
p-cluster13328	1272	zipA : cell division protein	0.121314	881.568	975.261	1121.3	1070.16	0.847305
p-cluster00208	1395	selA : selenium transferase (Cysteinyl-tRNA(Sec) selenium transferase)	0.122914	145.381	190.096	228.405	275.907	0.665217
trna-cluster00007	77	Pro tRNA	0.122998	21810.4	24009.6	19731.4	18444.9	1.20022
p-cluster08890	126	Hypothetical protein	0.123026	24.3052	24.8201	17.7317	20.161	1.29643
p-cluster00153	1542	tldD, pmbA : TldD protein	0.123478	1446.93	1575.74	1830.86	1810.55	0.830084
p-cluster00314	1191	pbp5, dacA : penicillin-binding protein 5	0.124786	3865.71	4190.71	4822.95	4768.78	0.839935
p-cluster00978	429	tolR : colicin transport protein	0.125119	2998.19	2931.68	3903.89	4396.6	0.714401
p-cluster00780	636	ccmA : cytochrome c-type biogenesis ATP-binding protein	0.125222	1221.34	935.767	1675.9	1444.39	0.691316
p-cluster03652	585	Flavodoxin	0.125816	6.2477	8.83209	11.4821	12.7878	0.621336
p-cluster05745	909	pbpG : D-alanyl-D-alanine-endopeptidase; penicillin-binding protein 7	0.126003	2333.78	2494.56	1897.57	2135.56	1.19717
p-cluster00067	2082	recG : ATP-dependent DNA helicase	0.126491	1104.63	1236.32	1443.96	1337.89	0.841506
p-cluster00247	1329	mukF, kicB : killing protein	0.127137	2455.61	2568.53	2146.32	2315.45	1.12604
p-cluster00398	1059	rfaF, waaF : ADP-heptose--LPS heptosyltransferase II	0.127742	385.216	421.595	280.096	337.03	1.30737
p-cluster01148	1845	bapA, lktB, msbA : ABC transporter, ATP-binding protein	0.128171	2194.73	2428.07	2841.92	2874.35	0.808711
p-cluster05326	96	Hypothetical protein	0.128788	52.4292	55.8112	35.3195	43.3258	1.37631
p-cluster03066	2871	hypothetical protein PROSTU_00081	0.128922	303.829	278.995	505.534	421.756	0.628524
p-cluster06082	1071	holB : DNA polymerase III, delta' subunit	0.129164	1481.85	1604.78	1853.14	2100.57	0.780695
p-cluster02498	114	Hypothetical protein	0.129692	12.676	16.1247	21.4321	18.7062	0.717536
p-cluster12768	129	Hypothetical protein	0.129739	3234.55	3480.83	2796.48	2853.49	1.18857
p-cluster01038	324	phnA, psiD : alkylphosphonate uptake protein	0.130225	2004.3	2033.45	1576.03	1334.12	1.38747
p-cluster01563	636	cvpA, dedE : colicin V production protein	0.130743	4976.13	4495.05	3660.37	4133.17	1.21526
p-cluster01373	642	ccdA : cytochrome C-type biogenesis protein	0.130828	7484.79	8524.12	5672.99	6701.36	1.29372
p-cluster00077	1962	pbp2, mrdA : penicillin binding protein 2	0.131147	3107.75	3319.79	3628.26	3505.97	0.900944
p-cluster01804	1161	emrA : multidrug resistance protein A	0.131154	98.8077	97.4247	125.314	140.063	0.73945
p-cluster01182	1410	pilB, hofB, tapB : pilin B biogenesis protein; fimbrial transcription regulation	0.131196	48.5774	52.1132	78.4378	67.1702	0.691518
p-cluster00761	657	folE : GTP cyclohydrolase I	0.131276	2307.42	2406.2	1869.55	2084.1	1.19222
trna-cluster00038	68	Pseudo tRNA	0.131442	4.03764	5.27672	6.76625	7.22992	0.665494
p-cluster02016	564	CRISPR-associated protein, Csy4 family	0.133018	3217.29	2322.54	1676.42	835.221	2.20566
p-cluster04323	231	RNA-directed DNA polymerase	0.133506	927.879	920.103	741.259	807.085	1.19352
p-cluster00410	1029	degS, hhoB, htrA : protease DegS precursor; periplasmic serine endoprotease	0.134164	1628.29	1473.47	1328.8	1249.76	1.20291
p-cluster05341	93	hypothetical protein	0.134438	5.68603	6.50214	10.693	8.69679	0.628586
p-cluster00146	1575	guaA : GMP synthase	0.134553	122.494	121.522	133.189	139.696	0.894207
p-cluster01305	837	universal stress protein UspE	0.135058	2961.01	2507.17	2150.2	1639.47	1.44292
p-cluster03194	1227	probable Ni/Fe-hydrogenase 2 b-type cytochrome subunit	0.135061	2.89257	4.22526	6.36143	5.94701	0.578288
trna-cluster00027	76	His tRNA	0.135285	34803.3	40166.6	24996.9	25309.3	1.49027
p-cluster01034	333	branched-chain amino acid transport protein AzlD	0.136244	1062.12	1300.64	897.047	679.948	1.49827
p-cluster00670	756	uxuR : transcriptional repressor for uxu operon	0.136505	236.886	266.342	314.106	318.357	0.795663
p-cluster00649	774	potC : ABC-related spermidine/putrescine transport system permease	0.136597	5122.31	4759.15	4496.97	4236.83	1.1314
p-cluster01196	1281	tadA : tight adherence protein A	0.137051	11883	12719.1	14217.9	14148.3	0.867302
p-cluster00376	1077	recF : DNA replication and repair protein	0.137238	336.347	341.559	407.455	447.735	0.792697
p-cluster03780	489	lipid transport protein	0.137562	211.721	177.074	260.792	237.107	0.780871
p-cluster02041	357	hypothetical protein Gbem_3476	0.137953	2.85278	3.28321	2.16265	2.55966	1.29936
p-cluster01004	402	rbfA : ribosome-binding factor A	0.138592	641.247	628.528	779.327	722.556	0.845455
p-cluster00333	1146	nagA : N-acetylglucosamine-6-phosphate deacetylase	0.138637	472.789	507.847	427.008	368.851	1.23217
p-cluster02192	1299	mltA : lytic murein transglycosylase A	0.138785	1495.24	1666.94	1900.45	2192.28	0.772633
p-cluster01779	141	hypothetical protein D11S_0492	0.138811	4.16061	3.53821	2.46531	2.55966	1.53211
p-cluster02796	273	hypothetical protein HD1564	0.13985	10.408	10.6298	17.9204	15.1859	0.635462
p-cluster04490	189	hypothetical protein	0.139903	117.371	105.848	88.299	98.2161	1.19679
p-cluster10905	204	hypothetical protein D11S_1196	0.140032	93.8443	111.583	123.399	139.809	0.780474
p-cluster00491	948	fabD : malonyl coA-acyl carrier protein transacylase	0.140074	2007.03	2350.1	2944.42	2906.87	0.744644
p-cluster00272	1284	kdtA, waaA : 3-deoxy-D-manno-octulosonic-acid transferase	0.140103	319.157	320.058	430.608	389.988	0.778964
p-cluster13368	246	Hypothetical protein	0.14038	1386.89	1101.03	1641.68	2018.4	0.679747
p-cluster01143	1917	hmsF : haemin storage system	0.140497	1953.72	1858.29	2132.82	2024.83	0.916869
p-cluster01185	1392	gntP : gluconate permease	0.140531	23.6797	28.7015	32.008	36.2524	0.767373
p-cluster00095	1851	secD : protein-export membrane protein	0.140602	2275.92	2219.49	2951.66	2675.26	0.798909
p-cluster03821	468	putative traC-like DNA primase	0.141153	3.53663	3.79419	3.07702	2.55966	1.30056
p-cluster01450	306	cro : transcriptional regulator, Cro/CI family	0.141176	721.668	607.171	515.131	450.311	1.37641
p-cluster00508	918	mtrA : transcriptional regulator (mtr efflux pump)	0.141623	394.772	374.613	358.782	334.5	1.10977
p-cluster06688	669	lolB, hemM : outer membrane lipoprotein precursor/glutamyl-tRNA reductase subunit	0.142764	632.402	677.332	873.602	1030.75	0.687759
p-cluster03251	1086	nrfF : cytochrome c-type biogenesis protein	0.142891	173.93	128.466	235.735	211.184	0.676624
p-cluster02923	162	hypothetical protein	0.143277	1526.13	1781.94	1154.81	1108.39	1.46168
p-cluster00986	498	Protein of unknown function (DUF461) family	0.143905	1041.5	1087.26	759.037	892.222	1.28917
p-cluster05272	105	Hypothetical protein	0.144134	63.2959	83.934	33.221	50.1826	1.76527
p-cluster02281	576	Mu-like phage gp27	0.144241	5.07888	4.46976	3.63376	2.55966	1.54174
p-cluster01131	2349	maeB : NADP-dependent malic enzyme (NADP-ME)	0.144488	581.114	521.19	688.712	622.792	0.840489
p-cluster02576	1029	protease	0.144681	5.46353	10.6501	18.5582	17.1403	0.451382
p-cluster01181	1413	citG, citX : citrate lyase related biosynthesis protein (2-(5'-triphosphoribosyl)-3'-dephosphocoenzyme-A synthase)	0.145731	508.625	496.247	767.572	664.852	0.701518
p-cluster01076	270	rpsT : 30S ribosomal protein S20	0.145866	2381.83	2059.6	1589.54	1538.81	1.41973
p-cluster00808	612	SH3 domain protein	0.146417	887.208	798.814	1020.66	997.012	0.835626
p-cluster07836	159	Hypothetical protein	0.146724	110.503	115.645	134.45	124.204	0.874327
p-cluster04849	141	Hypothetical protein	0.147295	2.37206	2.50118	2.91189	3.28943	0.785838
p-cluster02491	117	Hypothetical protein	0.148328	3.49901	3.08752	2.46291	2.55966	1.31139
p-cluster05096	123	Hypothetical protein	0.148879	12.3634	15.8522	21.0185	17.9472	0.724114
p-cluster01512	1431	trpC : tryptophan biosynthesis protein trpCF	0.149049	702.578	736.744	614.556	525.871	1.26209
p-cluster02212	1116	AcrA protein	0.149644	30.9736	29.3512	26.8967	27.2586	1.11392
p-cluster00099	1827	lepA : GTP-binding membrane protein	0.150122	2072.98	1705.53	2309.13	2705.1	0.753556
p-cluster12705	123	Hypothetical protein	0.150344	175.71	175.618	182.693	187.153	0.949932
p-cluster15433	213	putative lytic protein Rz1	0.150471	3.61432	2.98471	2.16265	2.55966	1.39742
p-cluster15418	1509	phage-related protein	0.152148	2.83718	3.04782	2.70596	2.55966	1.11763
p-cluster01646	732	azaleucine resistance protein AzlC	0.153488	1192.87	1389.69	1079.42	921.029	1.29099
p-cluster03591	645	transposase orfB fragment	0.153677	3.68626	3.19225	2.81046	2.55966	1.28089
p-cluster01638	867	fumarate hydratase	0.154593	989.106	928.848	777.727	618.846	1.37333
trna-cluster00023	77	Arg tRNA	0.154754	20586.2	24714.3	15230.3	14468.7	1.52532
p-cluster00741	681	cmkA : cytidylate kinase 1	0.155396	4621.46	5968.43	2840.41	3837.86	1.58572
p-cluster05590	708	COG3645: Uncharacterized phage-encoded protein	0.156244	3.49203	3.1798	3.95431	4.56848	0.782821
p-cluster11272	1131	putative phage-related membrane protein	0.156278	518.709	444.683	350.697	336.621	1.40167
p-cluster00525	942	tlyC, corC : possible hemolysin (TlyC-like)	0.15643	1906.67	1686.73	1368.8	1354.83	1.31934
p-cluster05284	132	hypothetical protein	0.156559	182.224	204.343	151.587	157.817	1.24939
p-cluster13748	123	Hypothetical protein	0.156764	52.0987	46.8246	64.653	78.2987	0.692004
p-cluster03862	441	Hypothetical protein	0.157346	4.04004	3.20937	2.16265	2.55966	1.53514
p-cluster07495	144	Hypothetical protein	0.15775	232.643	203.758	250.635	268.982	0.839851
p-cluster00296	1224	nagC : N-acetylglucosamine repressor	0.158008	1650.23	1692.33	1562.73	1618.75	1.05063
p-cluster01505	1749	sapA : peptide transport periplasmic protein	0.158386	1414.57	1337.88	1479.43	1512.09	0.920085
p-cluster00983	417	DoxX family protein	0.158622	2338.35	3037.28	1443.83	1934.31	1.5913
p-cluster00947	456	dut : deoxyuridinetriphosphatase; deoxyuridine 5'-triphosphate nucleotidohydrolase	0.158833	757.214	757.233	991.22	896.188	0.802395
p-cluster00212	1386	nlpD : outer membrane antigenic lipoprotein b precursor	0.158982	228.324	197.497	281.225	246.808	0.806429
p-cluster00828	594	possible lipoprotein	0.159474	1136.26	1002.47	850.7	817.6	1.28198
p-cluster00866	552	ccmG, dsbE : cytochrome c biogenesis protein	0.159788	1142.73	1005.24	1341.82	1322.63	0.80616
p-cluster01324	780	sfsA : sugar fermentation stimulation protein	0.159853	465.076	417.699	375.993	305.097	1.29612
p-cluster01205	1242	transporter protein	0.159927	672.793	729.886	601.057	625.738	1.14337
p-cluster00089	1860	arcB : aerobic respiration sensor-response protein	0.160068	201.697	194.522	235.927	265.895	0.789562
p-cluster06072	885	rlpA : rare lipoprotein A precursor	0.160264	3979.69	4471.15	5135.53	4999.77	0.833802
p-cluster00638	780	modE : molybdenum transport protein; transcriptional regulator	0.160302	913.086	788.088	647.367	616.44	1.34607
p-cluster01480	219	Sucrose-6-phosphate hydrolase (Sucrase) (Invertase)	0.1608	791.282	948.667	622.157	579.066	1.44848
p-cluster00740	687	D-alanyl-D-alanine carboxypeptidase	0.161331	327.752	351.739	386.175	385.912	0.880071
p-cluster00493	936	ftsX : cell division protein X, ABC system permease	0.16308	698.582	890.944	1111.88	1153.67	0.701608
p-cluster06973	717	orfG, yhgI : transformation locus protein orfG homolog	0.163857	2944.56	3534.52	2115.27	2123.37	1.52857
p-cluster01497	2061	prc : tail specific protease precursor	0.164159	3559.47	4206.7	2880.88	2706.16	1.39004
p-cluster00287	1251	nupC : nucleoside transporter	0.164205	1951.89	1626.97	2343.7	2153.08	0.795871
p-cluster00717	708	tolQ : colicin transport protein	0.164797	3491.57	3278.52	4013.6	4600.7	0.785913
p-cluster01725	1230	mlc : NagC-like transcriptional regulator	0.165144	1505.61	1184.69	1008.43	657.125	1.61526
p-cluster01477	270	hypothetical protein NT05HA_2294	0.165525	42.5195	53.1435	62.0793	66.2272	0.745582
p-cluster00625	792	tpiA : triosephosphate isomerase	0.165747	3538.03	3535.36	3316.49	3156.43	1.09277
p-cluster00999	390	membrane protein	0.166975	874.316	836.997	1014.71	933.715	0.878305
p-cluster10419	237	Hypothetical protein	0.167137	4.02929	5.2837	6.77343	6.03748	0.726958
p-cluster00110	1755	SUL1 protein	0.167499	202.112	115.847	318.681	304.752	0.510012
p-cluster00101	1854	deaD : ATP-dependent RNA helicase	0.167664	2389.37	2039.26	3363.03	2756.59	0.723677
p-cluster01578	378	conserved hypothetical protein	0.1677	6493.97	7401.99	5385.11	5727.08	1.25052
p-cluster05329	96	Hypothetical protein	0.167806	1120.64	1051.93	1321.32	1536.41	0.760247
p-cluster01528	993	death-on-curing protein	0.167878	263.022	266.617	196.518	226.191	1.25297
p-cluster00513	909	era : GTP-binding protein era homolog (GTPase)	0.167952	1446.79	1444.5	2017.47	1774.22	0.762533
p-cluster00793	624	coaE, yacE : dephospho-CoA kinase (dephosphocoenzyme A kinase)	0.168008	385.698	371.772	462.74	531.431	0.761911
p-cluster00369	1086	aroG : phospho-2-dehydro-3-deoxyheptonate aldolase (DAHP synthase)	0.168258	2054.45	2351.19	1673	1649.37	1.32605
p-cluster00166	1503	sodium-dependent transporter	0.169222	216.398	246.022	190.974	144.691	1.37762
p-cluster02547	1254	bacteriophage Mu GP30-like protein	0.169796	9.0948	13.9506	21.1421	16.3187	0.615189
p-cluster10443	330	putative single stranded DNA-binding protien	0.169985	3252.48	2139.25	1255.94	811.103	2.60843
p-cluster00448	987	sialic acid-binding periplasmic protein SiaP (N-acetylneuraminic-binding protein) (Neu5Ac-binding protein)(Extracytoplasmic solute receptor protein siaP)	0.170108	89.5172	85.7683	69.4912	53.8657	1.42096
p-cluster00632	810	rnfE, ydgQ : electron transport complex protein	0.170703	2254.77	2181.59	1856.17	1544.55	1.30453
p-cluster00336	1140	integral membrane protein; possible ABC transporter permease	0.170908	266.022	271.595	339.381	394.381	0.732686
p-cluster13081	738	Hypothetical protein	0.171203	360.189	424.893	287.935	275.955	1.39226
p-cluster02876	192	Hypothetical protein	0.171915	7.59607	9.97575	13.7936	11.1849	0.703477
p-cluster05900	1200	COG0477: Permeases of the major facilitator superfamily	0.172267	880.81	1050.33	1273.27	1267.75	0.759986
p-cluster05407	1314	menC : o-succinylbenzoate-CoA synthase; OSB synthase	0.172459	2187.55	2156.13	3042.46	2660.24	0.761687
p-cluster02645	726	Transposase	0.172718	1302.99	990.531	712.921	612.414	1.73052
p-cluster01437	345	transcriptional modulator of MazE/toxin, MazF	0.173729	6430.86	7559.72	5042.51	5901.08	1.27843
p-cluster03335	1041	ribosome small subunit-dependent GTPase A	0.173897	1354.71	1539.65	1115.51	1141.41	1.28244
p-cluster04013	363	hypothetical protein F108p11	0.173948	32.9626	31.3256	28.7572	30.5241	1.08446
p-cluster04222	261	hypothetical protein D11S_0478	0.174265	376.701	377.198	302.047	334.899	1.18361
p-cluster02737	390	ISPsy24, transposase orfB	0.17427	374.783	341.578	554.644	457.247	0.707942
p-cluster02760	351	hypothetical protein HD1552	0.174575	22.6332	16.3821	31.4614	25.4719	0.685281
p-cluster02527	1611	bacteriophage Mu GP28-like protein	0.175079	33.5125	29.1907	58.1342	44.9088	0.608515
p-cluster00162	1518	emrB : multidrug resistance protein B	0.175974	131.213	183.097	213.77	241.638	0.690172
p-cluster00530	894	endoribonuclease L-PSP	0.17686	850.309	743	665.376	506.094	1.36009
p-cluster00174	1476	radA, sms : DNA repair protein	0.176974	137.36	192.025	232.746	254.512	0.675998
p-cluster05286	102	Hypothetical protein	0.179467	2071.19	1539.32	1032.53	903.066	1.86532
p-cluster00664	762	rph : ribonuclease PH (RNase PH)	0.179557	2641.23	2470.42	2772.31	3038.97	0.879607
p-cluster01057	297	COG3771: Predicted membrane protein	0.179712	2669.01	3094.6	2096.51	2489.09	1.25689
p-cluster00178	1464	trkH : TRK system potassium uptake protein	0.179954	611.446	570.178	657.136	634.177	0.915055
p-cluster06058	1239	pilC, hofC, tapC : pilin C biogenesis protein/protein transport protein	0.180648	27.9568	37.1466	46.8935	48.3722	0.683388
p-cluster00309	1200	trpB : tryptophan synthase, beta chain	0.182351	187.462	223.373	172.515	143.882	1.29848
p-cluster00776	639	probable glyoxalase II family protein	0.182392	744.831	623.878	928.972	798.306	0.792408
p-cluster00952	453	fabZ : (3R)-hydroxymyristoyl-acyl carrier protein dehydrase	0.182598	4709.34	4940.12	5219.19	5186.6	0.927317
p-cluster13415	903	mazG : mazG beta-lactamase regulatory protein homolog	0.18307	1248.91	1137.88	1035.15	1008.3	1.16802
p-cluster00837	585	outer membrane lipoprotein carrier protein LolA	0.183152	362.247	283.674	456.056	442.253	0.719042
p-cluster00579	852	rpoH : RNA polymerase sigma-32 factor	0.183419	13055.3	11013.1	15956.5	20501	0.660176
p-cluster03489	738	putative phage repressor	0.184302	45.3393	45.9925	56.941	51.6607	0.84098
p-cluster02165	2235	hypothetical protein MELB17_20771	0.185018	579.066	672.782	477.285	515.592	1.26083
p-cluster05982	2238	slt : soluble lytic murein transglycosylase	0.185101	268.312	279.759	304.314	287.318	0.926372
p-cluster01139	1980	recD : exodeoxyribonuclease V, alpha chain	0.185343	627.466	614.958	477.728	351.911	1.49755
p-cluster00274	1284	ftsZ : cell division tubulin-like protein Z	0.185506	7941.2	7307.73	8189.72	8747.55	0.900318
p-cluster01362	762	yccA : transmembrane protein	0.185655	2305.25	2173.21	1659.14	1970.01	1.23403
p-cluster04117	303	RNA-directed DNA polymerase	0.186361	659.5	690.829	513.934	598.632	1.21371
p-cluster05188	117	Hypothetical protein	0.186482	51.2389	62.4883	84.2347	68.8518	0.742895
p-cluster00195	1467	ArtI protein	0.187169	900.028	858.956	1509.55	2064.29	0.492183
p-cluster01083	258	rpS17, rpsQ : 30S ribosomal protein S17	0.187388	20018.8	21263.9	16376.1	11990.6	1.45533
p-cluster00014	2889	sucA : 2-oxoglutarate dehydrogenase E1 component (decarboxylase component)	0.187464	185.845	139.772	237.089	205.559	0.735612
p-cluster01689	339	hypothetical protein HD1609	0.18779	81.299	83.9769	71.5912	60.6147	1.25014
p-cluster00281	1335	aspartyl-tRNA synthetase	0.187952	355.146	425.788	322.873	278.63	1.2983
p-cluster15396	288	Hypothetical protein	0.187955	1886.41	1421.45	1181.28	927.907	1.56831
p-cluster00203	1401	tdeA, cmeC : toxin and drug export protein, TolC family	0.188046	2303.39	2982.7	1897.47	1584.28	1.51823
p-cluster01454	288	ihfB : integration host factor,beta-subunit	0.188881	5585.98	7139.17	3895.73	3789.55	1.65578
p-cluster00968	456	atpC : ATP synthase F1, epsilon	0.190814	3431.44	3417.73	3066.28	2744.32	1.17874
p-cluster01188	1350	gntP : gluconate permease	0.190815	256.708	216.731	200.825	157.565	1.32101
p-cluster01788	2775	outer membrane substrate binding protein; TonB-dependent outer membrane receptor	0.191503	37.5043	43.4969	50.2989	49.7339	0.809747
p-cluster00058	2160	kdpB, copA, ctpA, ybaR, cueA : cation-transporting ATPase (probable potassium/copper transporter)	0.191775	282.746	405.759	460.038	608.353	0.644432
p-cluster00990	408	hycH, hevH : formate hydrogenlyase maturation protein	0.19225	287.579	205.128	398.372	584.882	0.501099
p-cluster00297	1224	sucB : dihydrolipoamide succinyltransferase	0.192524	364.184	283.562	447.866	414.205	0.751384
p-cluster01465	255	putative addiction module toxin, Txe/YoeB	0.193594	909.677	1000.57	877.206	790.274	1.14559
p-cluster14164	186	Hypothetical protein	0.193691	92.372	95.6679	86.9013	90.928	1.05742
p-cluster05340	93	Hypothetical protein	0.193834	124.563	134.498	161.583	143.354	0.84956
p-cluster14308	234	Hypothetical protein	0.194059	647.021	892.345	383.308	447.25	1.85341
p-cluster01359	669	cdtA : cytolethal distending toxin protein A	0.194322	1955.51	2319.71	1585.63	1550.89	1.36304
p-cluster01000	390	rpL17, rplQ : 50S ribosomal protein L17	0.194367	15472.3	14621.5	13591	11751.3	1.18749
p-cluster00590	903	murI : glutamate racemase	0.194404	1906.63	1462.73	2397.11	2074.29	0.753536
p-cluster08893	1152	DNA repair protein RecO	0.195325	1387.63	1485.1	1353.88	1264.07	1.09732
p-cluster00323	1212	nlpD, lppB : outer membrane antigenic lipoprotein b precursor	0.195472	630.509	662.341	830.525	1013.7	0.701025
trna-cluster00016	91	Ser tRNA	0.195879	4711.92	5720.3	3645.05	3919.46	1.3791
p-cluster10300	180	Hypothetical protein	0.195881	4052.39	4968.28	3107.51	3432.24	1.37936
p-cluster02559	1407	FHA domain protein	0.196101	111.514	121.41	211.312	163.293	0.621787
p-cluster01350	705	cynT, yadF : carbonic anhydrase	0.196756	722.586	760.929	773.937	807.921	0.937831
p-cluster01313	816	aroE : shikimate 5-dehydrogenase protein	0.196895	3195.86	4097.13	2834.84	1774.44	1.58224
p-cluster00119	1725	lppC, yraM : LppC precursor; possible acid phosphatase	0.19696	1984.48	2206.16	2438.19	2295.59	0.885264
p-cluster00307	1266	dfp : DNA/pantothenate metabolism flavoprotein	0.19699	777.718	813.904	903.712	841.448	0.91202
p-cluster00060	2142	integral membrane protein	0.197128	408.823	457.896	517.472	474.475	0.873756
p-cluster03358	1026	nucleoid-associated protein NdpA	0.197353	1324.18	1253.39	1386.31	1400.07	0.925062
p-cluster00290	1242	sdaC : serine transporter	0.198749	1383.13	1472.54	1789.27	2175.63	0.720236
p-cluster00459	969	metF : 5,10-methylenetetrahydrofolate reductase	0.199157	6328.03	7914.35	4917.65	4641.08	1.48999
p-cluster00900	507	cystathionine beta-lyase	0.199192	6852.54	6792.06	7153.46	7493.62	0.931557
p-cluster02430	267	hypothetical protein NT05HA_0997	0.199597	74.2511	87.1434	60.9325	60.7162	1.32673
p-cluster00675	774	possible hydrolase (alpha/beta fold family)	0.200414	466.779	580.55	660.067	695.931	0.772367
p-cluster00951	453	asnC : transcription regulatory protein	0.20044	1224.25	1113.19	1260.54	1352.87	0.894406
p-cluster03011	126	hypothetical protein D11S_2068	0.20048	12.0376	23.4776	34.8353	30.1074	0.546871
p-cluster01327	774	HtpX protein	0.200673	1118.04	916.22	790.633	714.845	1.35124
p-cluster00798	624	dmsB : anaerobic dimethyl sulfoxide reductase, chain B	0.200772	209.794	171.878	224.862	271.01	0.769697
p-cluster00961	456	XkdP protein	0.201693	217.391	187.173	156.763	174.807	1.22015
p-cluster00910	495	lspA : lipoprotein signal peptidase	0.201898	1952.2	2530.06	3998.12	2972.72	0.643002
p-cluster00980	426	Nucleotidyltransferase substrate binding protein	0.202241	1037.38	1107.17	1578.44	1310.38	0.742364
p-cluster11464	114	Hypothetical protein	0.202273	50.6879	50.6292	64.46	77.9868	0.711263
p-cluster01118	3786	recB : exodeoxyribonuclease V beta chain	0.202388	613.068	571.491	458.4	305.845	1.54997
p-cluster01774	153	hypothetical protein NT05HA_0439	0.202548	12.5226	19.2736	26.1	21.9134	0.662237
p-cluster01198	1275	gntP, gntT : gluconate permease (GntP family)	0.202698	103.983	138.511	152.73	196.584	0.694198
p-cluster13991	126	Hypothetical protein	0.20285	12.9691	20.6422	27.7546	28.6398	0.596006
p-cluster05961	339	protein HipA	0.203124	65.0901	66.036	71.1936	77.0833	0.884334
p-cluster04508	189	phosphoribosylglycinamide formyltransferase	0.203652	447.556	462.056	515.786	582.63	0.828112
p-cluster00627	789	lpxA : acyl-(acyl-carrier-protein)-UDP-N-acetylglucosamine	0.203721	6356.18	6105.99	6716.44	6441.08	0.947152
p-cluster01107	192	50S ribosomal protein L29	0.203889	16691.1	16342.9	13841.7	11086.2	1.32518
p-cluster07752	240	XRE family transcriptional regulator	0.20401	1348.78	988.963	833.078	635.791	1.59152
p-cluster00822	600	hyfA : hydrogenase 4 Fe-S subunit	0.205142	1414.81	492.017	1750.88	2348.53	0.465146
p-cluster00353	1113	asd : aspartate-semialdehyde dehydrogenase	0.205432	1586.21	1847.84	1368.5	1320.48	1.27708
p-cluster00946	459	napB : diheme cytochrome c precursor (periplasmic nitrate reductase)	0.205496	1103.55	830.03	1221.83	1588.34	0.688068
p-cluster02956	213	hypothetical protein D11S_1041	0.205768	4.71635	8.33824	16.4307	10.5602	0.483666
p-cluster08339	246	Hypothetical protein	0.20636	9.70608	12.8057	15.9042	15.1988	0.723781
p-cluster00825	597	nqrE : Na(+)-translocating NADH-quinone reductase subunit E	0.207402	5246.63	4842.16	6075.64	5461.14	0.874489
p-cluster00770	645	protein of unknown function	0.208514	1221.19	1013.66	1368.94	1737.21	0.719494
p-cluster00234	1356	thdF : thiophene and furan oxidation protein	0.208993	563.179	576.115	628.457	694.479	0.861186
p-cluster00897	510	conserved ABC-type transport system protein, periplasmic component	0.209622	6459.33	5667.23	7540.48	9523.37	0.710658
p-cluster12869	477	hypothetical protein CGSHi6P18H1_08145	0.210071	31.2919	29.8303	34.3567	32.0796	0.920011
p-cluster01387	582	rnfA : electron transport complex protein	0.21024	1166.48	1043.57	1004.3	918.498	1.1494
p-cluster10250	303	Hypothetical protein	0.210406	77.6666	75.9889	68.3065	58.7783	1.20908
p-cluster01286	894	ptxR : transcriptional regulator (LysR family)	0.210645	3675.51	3698.22	3155.16	2596.55	1.28201
p-cluster03855	441	RssA protein	0.210785	548.189	563.195	605.447	664.778	0.87495
p-cluster00417	1020	znuA, yebL : high-affinity zinc uptake system periplasmic binding protein	0.210935	2165.45	2005.02	2229.85	2444.61	0.892182
p-cluster01678	360	Plasmid maintenance system killer	0.210966	516.761	601.338	434.367	451.565	1.26206
p-cluster15215	726	moaC : molybdenum cofactor biosynthesis protein C	0.211504	1553.86	1538.85	1402.42	1247.45	1.16712
p-cluster00569	897	menB : dihydroxynaphthoic acid synthase (naphthoate synthas)	0.21153	2461.18	2419.38	3438.16	2922.36	0.76732
p-cluster01625	1038	dctP : dicarboxylate-binding periplasmic protein	0.212125	5.55121	7.21699	3.9312	4.19754	1.57075
p-cluster02206	1176	trmA, ybjF : RNA methyltransferase	0.212192	56.5633	54.7265	103.312	78.6399	0.611645
p-cluster05249	114	Hypothetical protein	0.212491	4.17277	3.8071	3.39616	2.55966	1.33985
p-cluster00758	675	minC : cell division inhibitor	0.212692	1569.4	1253	1165.56	905.242	1.36295
p-cluster10783	210	hypothetical protein NT05HA_0195	0.212705	21.0964	20.1676	23.5866	27.1781	0.81285
p-cluster00328	1155	adenylate cyclase	0.212757	337.317	353.94	389.958	445.756	0.827146
p-cluster00266	1299	purA : adenylosuccinate synthase	0.213814	2915.04	3926.99	4900.39	4789.44	0.706104
trna-cluster00034	77	Val tRNA	0.213975	8583.47	11886.9	5518.82	7202.07	1.60919
p-cluster13550	120	Hypothetical protein	0.213982	210.381	220.978	236.079	263.903	0.862748
p-cluster02885	255	YadA-like protein	0.214016	51.3735	40.2631	34.5633	30.0255	1.41877
p-cluster00515	906	glyQ : glycyl-tRNA synthetase alpha subunit	0.214308	2744.09	2345.7	3112.44	2913.39	0.844662
p-cluster01803	1251	hcaT : 3-phenylpropionic acid transporter	0.214347	2.64007	4.62397	5.14699	6.94133	0.600914
p-cluster01657	561	ccmH, nrfF : cytochrome c-type biogenesis protein precursor	0.214505	1028.81	848.713	1190.4	1199.33	0.785663
p-cluster00347	1125	ribD : riboflavin bifunctional biosynthesis protein	0.215245	2155.66	2129.33	1772.75	1968.85	1.14523
p-cluster00238	1353	accC : biotin carboxylase (subunit of acetyl-CoA carboxylase)	0.21554	4028.35	3900.77	5969.99	4909.12	0.728839
p-cluster00697	729	fabG, envM : beta-ketoacyl-ACP reductase; short-chain alcohol dehydrogenase	0.215605	565.076	774.559	870.833	965.996	0.729319
p-cluster01236	1080	rnfD : electron transport complex protein	0.215616	1602.84	1693.47	1439.59	1164.12	1.26601
p-cluster00338	1137	cydB : cytochrome D ubiquinol oxidase, subunit II	0.215678	6078.82	5954.54	7009.5	6465.59	0.893007
p-cluster01284	912	ywbI, cynR : transcriptional regulator	0.215687	837.069	641.517	589.509	391.621	1.50702
p-cluster00104	1788	fadD : long-chain-fatty-acid--CoA ligase	0.21569	178.133	128.243	219.964	225.478	0.687801
p-cluster05333	93	Hypothetical protein	0.21596	61.369	66.6392	93.4425	127.307	0.579879
p-cluster11271	1149	putative phage-related secreted protein	0.215961	1138.46	942.627	762.395	763.775	1.3636
p-cluster01619	1278	pheA : P-protein (chorismate mutase/prephenate dehydratase)	0.216214	244.544	292.466	226.513	200.107	1.25876
p-cluster01584	312	addiction module killer protein	0.216994	174.664	151.381	141.211	130.221	1.2012
p-cluster01798	1536	pgtC : phosphoglycerate transport regulatory protein	0.217553	57.5563	55.6571	63.9359	59.5875	0.916534
p-cluster00043	2382	ponC, pbpB : penicillin-binding protein 1C	0.217604	530.753	605.098	692.134	870.763	0.72676
p-cluster00436	999	gntR : gluconate utilization operon repressor	0.217867	452.786	387.729	473.13	515.023	0.850591
p-cluster04243	255	transposase and inactivated derivative	0.218001	3.26249	4.00897	3.01681	2.55966	1.30395
p-cluster00464	966	nrfD : formate dependent nitrite reductase, transmembrane protein	0.21825	1584.49	1104.92	2129.7	3267.97	0.498254
p-cluster10826	273	hypothetical protein Aple02001033	0.218547	180.504	213.904	230.769	283.859	0.766395
p-cluster01062	315	protein YfjF	0.218981	393.814	403.922	475.139	562.86	0.768533
p-cluster07782	201	Hypothetical protein	0.220598	62.1033	70.1622	136.258	97.4867	0.565855
p-cluster01224	1149	mannitol-1-phosphate 5-dehydrogenase	0.2206	718.166	731.155	597.566	451.313	1.38178
p-cluster01147	1881	fruB : PTS system, fructose-specific IIA/FPr component (diphosphoryl transfer protein)	0.220659	1365.78	1334.72	1106.92	824.189	1.39842
p-cluster14303	246	hypothetical protein D11S_1535	0.220974	457.24	456.598	694.359	568.203	0.723797
p-cluster01238	1065	hemU, fecD : iron (III) ABC transporter, permease protein	0.221034	137.57	106.818	164.321	164.991	0.742114
p-cluster01511	1434	sbcB : exodeoxyribonuclease I	0.221422	620.641	639.257	533.297	417.069	1.3257
p-cluster00252	1323	oapA : opacity associated protein A	0.221583	4766.78	4624.59	6099.99	7727.28	0.679192
p-cluster00714	708	aphA : class B acid phosphatase	0.222258	956.826	577.33	394.23	242.905	2.4079
p-cluster15471	168	hypothetical protein D11S_2276	0.222873	3.14359	5.16465	6.44188	6.9677	0.619575
p-cluster00362	1095	msrB, yppQ, msrA : peptide methionine sulfoxide reductase	0.223315	7247.51	8466.92	5945.76	6962.99	1.21735
p-cluster00017	2823	ileS : isoleucyl-tRNA synthetase	0.223443	3213.98	4009.05	4707.85	4437.63	0.789793
p-cluster00063	2127	spoT : guanosine-3',5'-bis(diphosphate)3'- pyrophosphohydrolase	0.223804	1883.28	1764.11	2449.2	2084.48	0.804508
p-cluster00186	1503	pykA : pyruvate kinase II	0.224085	4115.54	3657.84	3210.95	3540.2	1.15141
p-cluster03884	429	integrase catalytic region	0.224448	1468.68	1258.71	1171.41	1075.25	1.21397
p-cluster00064	2124	glyS : glycyl-tRNA synthetase beta subunit	0.224456	167.621	164.965	226.191	193.743	0.791997
p-cluster00271	1284	dxr : 1-deoxy-D-xylulose 5-phosphate reductoisomerase	0.224955	1811.61	1573.9	2255.54	1905.65	0.813592
p-cluster10149	117	Hypothetical protein	0.225343	2.14145	2.50118	2.84979	3.66571	0.712551
p-cluster00106	1782	ggt : gamma-glutamyltranspeptidase precursor	0.225532	240.355	201.737	186.656	129.947	1.39636
p-cluster03226	1167	hydrogenase-2 small chain	0.226123	5.88293	7.13235	8.00665	10.4302	0.705939
p-cluster00386	1062	perM : permease	0.226765	789.562	887.741	1013.44	1273.69	0.733368
p-cluster00769	645	crp : cyclic AMP receptor protein	0.22773	2456.68	2790.98	2171.19	2184.03	1.20491
p-cluster00502	927	HflC protein	0.227806	2307.75	2831.97	2154.29	1835.51	1.28822
p-cluster01687	237	rpL28, rpmB : 50S ribosomal protein L28	0.22813	14731.2	13804.5	13503.9	12239.1	1.10848
p-cluster02499	114	Hypothetical protein	0.228146	2.66001	3.10731	3.49669	3.42875	0.832772
p-cluster01013	369	rnpA : ribonuclease P protein component	0.22898	2264.88	1903.81	2579.6	2384.08	0.839838
p-cluster00236	1392	folC : tetrahydrofolylpolyglutamate synthase (FPGS)	0.229	331.567	314.027	358.033	336.278	0.929834
p-cluster01731	1077	CRISPR-associated protein Cas1	0.229107	232.923	247.985	251.089	265.04	0.931759
p-cluster02029	831	Hypothetical cytosolic protein	0.229402	2.21591	2.50118	2.8247	2.55966	0.876071
p-cluster00767	648	hyfH : hydrogenase-4 component H	0.22945	462.368	339.366	561.06	820.584	0.580276
p-cluster04697	156	Hypothetical protein	0.22977	482.346	515.637	453.928	456.693	1.09594
p-cluster04438	201	hypothetical protein D11S_0823	0.229831	4.18392	10.8435	12.2152	17.9601	0.498004
p-cluster00674	750	deoR : deoxyribose operon repressor	0.230043	643.758	446.908	210.785	406.357	1.76729
p-cluster01393	561	cdtC : cytolethal distending toxin protein C	0.230126	1563.41	1908.37	1362.1	1269.58	1.31923
p-cluster01720	1494	ptsG : PTS system, IIBC components	0.230705	128.142	162.415	171.824	215.596	0.749978
p-cluster03944	483	fxsA : phage exclusion-related protein	0.230758	458.618	433.625	490.463	557.998	0.851003
p-cluster02537	1413	FHA domain protein	0.231213	3341.45	2963.76	2814.23	2234.26	1.24893
p-cluster00427	1005	gapA, gapdH : glyceraldehyde 3-phosphate dehydrogenase	0.23218	16398.4	14458.4	17456.8	20923.2	0.803982
p-cluster01948	1332	FHA domain-containing protein	0.232413	2014.75	2403.1	1689.5	1804.45	1.26443
p-cluster00312	1191	tetratricopeptide domain protein	0.233236	1833.85	2270.68	1499.29	1472.57	1.38113
p-cluster00904	501	menG : S-adenosylmethionine: 2-demethylmenaquinone methyltransferase (menaquinone biosynthesis protein)	0.233455	5214.65	4683.74	7133.47	5794.52	0.765655
p-cluster08024	702	rbsD : ribose ABC transporter protein / high affinity D-ribose transport protein	0.233755	7.36267	7.93251	7.08144	6.0994	1.16041
p-cluster02362	309	Hypothetical cytosolic protein	0.233886	1740.31	1850.55	1953.58	2210.6	0.86232
p-cluster02061	243	hypothetical protein CT1927	0.234167	1561.9	2006.62	2141.52	2386.6	0.788079
p-cluster05012	129	Hypothetical protein	0.234885	3.05215	3.10127	3.86339	4.86065	0.705341
p-cluster02722	504	hypothetical protein CGSHi3655_03476	0.23494	28.5228	33.1544	38.0049	49.522	0.704665
p-cluster15460	240	hypothetical protein Aaphi23p07b	0.235218	5.4269	4.76686	4.13221	2.55966	1.5233
p-cluster05754	1116	fecB : iron chelatin ABC transporter,periplasmic-binding protein	0.235386	5.84443	4.51197	3.80069	3.41505	1.43525
p-cluster09912	123	Hypothetical protein	0.236105	2.7644	4.83495	6.53024	5.89682	0.611516
p-cluster00276	1281	tolB : colicin tolerance protein	0.236198	6688.45	6316.02	7145.61	8161.35	0.849579
p-cluster02345	360	yrbB : anti-sigma factor B antagonist	0.23645	2772.35	2897.35	3203.85	3729.34	0.817762
p-cluster00285	1260	mutY, micA : A/G-specific adenine glycosylase	0.236698	1076.56	960.836	1208.03	1511.41	0.7492
p-cluster00548	879	nanA : N-acetylneuraminate lyase	0.237092	770.175	738.58	530.367	662.293	1.26503
p-cluster00613	849	suhB : Inositol-1-monophosphatase (IMPase); extragenic suppressor	0.237384	8237.12	7689.17	7139.17	7588.12	1.08141
p-cluster01552	636	tfoX, sxy : DNA transformation protein	0.237515	242.329	356.838	154.568	152.217	1.95305
p-cluster00473	954	trxB : thioredoxin reductase	0.237615	9734.58	9305.1	10657.8	9928.97	0.924851
p-cluster01403	690	pyrR : pyrimidine operon regulatory protein	0.238321	4787.37	4375.8	4096.05	3254.09	1.24667
p-cluster00865	1044	topA, yrdD : DNA topoisomerase	0.238533	441.37	491.506	703.483	558.365	0.739293
p-cluster01745	609	phosphatase	0.238574	850.929	963.084	1062.98	988.297	0.884332
p-cluster00051	2286	putative membrane protein	0.238893	230.692	291.956	407.741	313.629	0.724521
p-cluster01316	810	possible glycosyltransferase	0.238977	259.304	290.169	298.828	316.06	0.893614
p-cluster02859	297	Hypothetical protein	0.239022	2614.3	1849.56	1272.4	1252.94	1.76763
p-cluster01290	888	tadB : tight adherence protein B	0.239393	13759.8	14649.4	15367.3	15184.4	0.929869
p-cluster00221	1374	yocR, yhdH : probable sodium-dependent transmembrane transport protein	0.239611	1104.52	1257.53	998.249	679.804	1.40762
p-cluster00524	897	accD : acetyl-CoA carboxylase carboxyltransferase, beta	0.240037	3787.99	3391.8	3184.16	3074.38	1.1472
p-cluster01631	939	mocB : possible ABC-related substrate binding protein	0.240039	25.6367	22.4306	20.762	14.8941	1.34808
p-cluster07091	966	hypothetical protein D3112p48	0.240358	59.652	64.3693	75.7206	95.7736	0.723181
p-cluster03666	570	hypothetical protein PM0442	0.240414	274.064	212.049	201.732	141.026	1.41824
p-cluster00686	786	surE : stationary-phase survival protein	0.240768	2854.53	2646.09	3585.26	4759.57	0.659164
p-cluster05106	123	Hypothetical protein	0.241521	4.9319	6.75097	8.04741	8.17061	0.720363
p-cluster00759	660	rluA : pseudouridylate synthase (pseudouridine synthase)	0.241828	1026.54	998.153	1248.31	1567.37	0.719078
p-cluster00777	639	lipB : lipoate biosynthesis protein B	0.242112	3458.62	3840.65	4044.69	4143.17	0.891476
p-cluster00120	1722	recJ : single-stranded-DNA-specific exonuclease	0.242264	3136.19	3334.3	2947.51	3101.31	1.06971
p-cluster03993	369	hypothetical protein NTHI1513	0.242542	7.36155	5.30404	4.92476	2.55966	1.69226
p-cluster01049	318	fis : DNA-binding protein	0.242633	4073.31	3539.72	3413.43	3087.31	1.1711
p-cluster00877	534	dsbE, nrfX, ccmG : thiol:disulfide interchange protein	0.242836	558.542	417.871	666.5	659.497	0.736362
p-cluster00321	1176	cof, yidA : hydrolase (haloacid dehalogenase-like) (HAD superfamily)	0.243045	386.418	294.105	623.986	441.442	0.638731
p-cluster00149	1584	trpE : anthranilate synthase component I	0.243122	315.181	453.542	277.862	201.547	1.60348
p-cluster01759	336	hypothetical protein D11S_0542	0.243193	2652.94	2416.15	2863.17	3429.03	0.805616
p-cluster00179	1464	glpT : glycerol-3-phosphatase transporter	0.243457	266.098	174.547	159.773	83.4094	1.81199
p-cluster00593	870	hypothetical protein HcanM9_06430	0.243504	678.957	722.267	613.719	669.402	1.09204
p-cluster04630	168	hypothetical protein	0.243862	2.8109	6.5504	7.85624	9.50592	0.539178
p-cluster00455	981	manX : mannose-specific phosphotransferase element	0.244076	344.929	188.393	551.769	372.655	0.576924
p-cluster00070	2082	afuB : iron(III) ABC transporter, permease protein	0.244364	669.19	638.762	531.431	354.978	1.47556
p-cluster01194	1317	serS : seryl-tRNA ligase	0.244455	2667.34	2184.03	2772.3	3080.46	0.828902
p-cluster00705	726	rluC, yqcB, yabO, rluA : pseudouridine synthase Rlu family	0.244608	762.961	638.007	539.399	595.833	1.23408
p-cluster00774	690	yrbC : possible ABC-type transport system	0.244736	6043.97	5393.2	6934.56	8914.62	0.721625
p-cluster01346	705	Antibiotic biosynthesis monooxygenase	0.244882	516.29	519.239	667.932	581.292	0.828937
p-cluster08565	576	infC : translation initiation factor IF-3	0.244931	7774.57	5956.17	4451.69	5512.74	1.37798
p-cluster12442	153	hypothetical protein D11S_2126	0.24501	2.86504	7.28493	11.0306	8.25866	0.526197
p-cluster00122	1698	fruA : PTS fructose-specific IIBC component	0.245322	932.776	1082.85	1146.15	1199.38	0.859348
p-cluster00723	699	SmtA protein	0.245586	340.709	425.222	320.471	270.847	1.2953
p-cluster01252	1059	glpX : fructose 1,6-bisphosphatase protein	0.245668	82.5347	87.3334	65.1919	77.6541	1.18917
p-cluster00547	885	glycosyltransferase	0.246442	516.554	535.794	546.492	584.089	0.930803
p-cluster01407	507	COG2840: Uncharacterized protein conserved in bacteria	0.246575	736.497	692.541	686.187	643.161	1.07499
p-cluster02958	144	Hypothetical protein	0.24677	87.7933	120.849	58.5265	81.7628	1.48722
p-cluster00018	2763	secA : preprotein translocase SecA subunit	0.247129	4832.14	3897.11	5599.42	5051.89	0.819548
p-cluster01140	1977	cpdB : 2,3-cyclic-nucleotide 2-phosphodiesterase	0.247771	565.937	631.714	423.764	538.445	1.24469
p-cluster01345	705	pepE : peptidase E	0.24789	190.414	131.334	109.08	85.9515	1.64973
p-cluster00185	1455	katA, catA, hktE : catalase (hydroperoxidase; iron heme axial ligand)	0.247906	82.6205	106.527	112.162	126.019	0.794133
trna-cluster00022	77	Arg tRNA	0.247992	4342.47	5736.15	2785.01	4147.93	1.45373
p-cluster00539	918	galU : UTP-glucose-1-phosphate uridylyltransferase	0.248584	2323.35	2020.54	1945.4	1516.7	1.2547
p-cluster01397	555	fimbrial biogenesis and twitching motility protein	0.248983	482.745	440.745	379.569	432.729	1.13688
p-cluster04962	132	Hypothetical protein	0.248983	2.15665	2.50118	2.80734	2.55966	0.867864
p-cluster00975	447	excinuclease ATPase subunit	0.249032	2171.71	2453.17	1804.5	2127.09	1.17634
p-cluster01402	540	rpL5, rplE : 50S ribosomal protein L5	0.24911	29234.2	26908.2	30049.1	31015.9	0.919387
p-cluster02368	288	hypothetical protein pVT745_p35	0.249249	2.1338	2.50118	2.83574	2.55966	0.859061
p-cluster00749	684	ABC transporter, ATP-binding protein	0.249414	418.719	330.644	454.269	485.591	0.797313
p-cluster05087	123	Hypothetical protein	0.249646	4.03571	6.31532	7.93417	7.92895	0.652522
p-cluster03001	126	hypothetical protein	0.249657	4.43796	7.85047	8.56858	10.6684	0.638791
p-cluster00838	585	COG3117: Uncharacterized protein conserved in bacteria	0.249728	2787.42	2483.85	3016.87	2940.19	0.884878
p-cluster00950	456	transcriptional regulator NrdR	0.249775	1600.64	1349.65	1095.88	1315.61	1.22343
p-cluster01858	249	conserved hypothetical protein	0.25026	1637.79	2293.84	2458.43	2813.6	0.745751
p-cluster03493	735	Prophage CP4-57 integrase	0.250322	5.10706	4.94963	4.02189	2.55966	1.52801
p-cluster00573	852	ABC transporter, membrane spanning protein	0.250356	130.937	163.808	104.048	123.909	1.29299
p-cluster04563	180	Hypothetical protein	0.250548	22.3175	29.4156	34.7586	32.5586	0.768497
p-cluster01827	756	gmk : 5'-guanylate kinase	0.250777	1347.24	1354.71	1731.81	1507.95	0.833995
p-cluster00555	879	sucD : succinyl-CoA synthase, alpha subunit	0.25105	378.67	467.035	535.766	491.098	0.823581
p-cluster01965	1011	CRISPR-associated protein	0.251462	5408.94	3742.68	3524.94	1819.57	1.71234
p-cluster01632	933	tesB : acyl-CoA thioesterase II	0.25263	3.45308	4.60992	3.14479	2.55966	1.41346
p-cluster15441	561	NinG recombination protein	0.253172	2.94706	3.42869	4.72593	3.71666	0.755188
p-cluster05536	1428	menE : O-succinylbenzoate--CoA ligase	0.253275	1030.08	1036.12	692.278	894.135	1.30243
p-cluster05934	2289	hypF : hydrogenase maturation protein	0.253326	105.987	81.9062	159.412	264.324	0.443421
p-cluster00027	2607	topA : DNA topoisomerase I	0.253582	2681.21	2811.95	2344.53	1710.04	1.3548
p-cluster03176	1500	conserved ATP-binding protein	0.254124	461.068	541.93	601.581	576.018	0.851731
p-cluster03898	420	lipoprotein, putative	0.254458	214.253	191.741	185.986	174.456	1.12638
p-cluster00998	393	rpS8, rpsH : 30S ribosomal protein S8	0.25472	32086	29384.6	36103.1	32573.3	0.895077
p-cluster01987	780	CRISPR-associated Cas5 family protein	0.255263	16.2811	12.4378	11.7528	9.27699	1.36563
p-cluster02520	1773	putative phage associated protein	0.256128	11.5359	16.2684	19.6985	18.7234	0.723657
p-cluster00136	1617	pckA, ppc : phosphoenolpyruvate carboxykinase/carboxylase	0.256137	301.944	273.718	330.187	407.236	0.780641
p-cluster00742	678	protein AhpA	0.256855	674.556	507.179	694.858	878.954	0.750874
p-cluster00130	1650	pgi : glucose-6-phosphate isomerase	0.258348	3374.77	3799.75	3015.68	3312.34	1.13377
p-cluster00803	636	seqA : seqA protein	0.258443	2201.63	1944.72	1799.1	1763.01	1.16402
p-cluster03807	477	putative signal peptide	0.258961	6.90067	5.23123	5.05812	3.54461	1.41024
p-cluster05060	126	Hypothetical protein	0.25897	2.31411	2.50118	2.87134	2.55966	0.886629
p-cluster00856	561	protein in HemN 3'region	0.258984	1776.9	2143.81	2275.16	2408.52	0.837101
p-cluster00412	1095	purM : phosphoribosylformylglycinamidine cyclo-ligase	0.259328	2096.63	1682.67	2162.86	2434.61	0.822041
p-cluster01408	504	rcpB : rough colony protein B	0.259587	19068.4	22526.1	26072.8	22875	0.849774
p-cluster01644	804	suhB : inositol-1-monophosphatase; extragenic suppressor protein	0.259839	93.3079	76.1859	63.944	69.5663	1.26952
p-cluster05018	129	Hypothetical protein	0.260116	4.21512	3.232	2.63102	2.55966	1.43471
p-cluster00813	639	slyD : FKBP-type peptidyl-prolyl cis-trans isomerase slyD (PPiase)	0.260286	4550.31	3972.26	4955.86	4861.91	0.868075
p-cluster02356	324	Hypothetical protein	0.260368	255.23	289.138	250.079	206.379	1.19259
p-cluster00580	846	nqrC : Na(+)-translocating NADH-quinone reductase subunit C	0.260546	5367.38	4878.13	5749.95	5457.13	0.9142
p-cluster00853	573	TorD protein	0.261642	1202.02	1548.17	1077.09	956.371	1.35247
p-cluster01067	288	rplY : 50S ribosomal protein L25	0.262012	7770.34	6066.9	4909.09	5062.72	1.38764
p-cluster01946	1347	CRISPR-associated protein	0.262311	2133.8	1807.91	1639.21	963.425	1.51451
p-cluster00327	1155	putative RNA 2'-O-ribose methyltransferase MtfA	0.262418	461.076	372.771	363.009	261.316	1.3356
p-cluster00306	1203	sugar efflux transporter	0.262651	907.579	1013.79	1024.91	1144.24	0.885767
p-cluster00204	1398	possible amino-acid transporter (sodium-alanine symporters)	0.263109	475.061	452.322	576.747	503.582	0.858427
p-cluster02134	150	Hypothetical protein	0.263153	20.3984	25.1793	18.1695	17.0764	1.29314
p-cluster00532	936	ispA : geranylgeranyl pyrophosphate synthase; farnesyl-diphosphate synthase	0.263225	681.926	706.696	678.936	660.793	1.03649
p-cluster01389	576	lppB, nlpD : lipoprotein B	0.263677	5260.1	5489.51	6365.84	7985.16	0.74905
p-cluster10124	123	Hypothetical protein	0.263753	3.72529	6.12387	10.3134	6.65873	0.580312
p-cluster01760	315	RNA polymerase factor sigma-32	0.263847	4602.13	4475.79	4312.01	3895.82	1.10601
p-cluster00995	393	rpsI, rpS9 : 30S ribosomal protein S9	0.26436	8988.22	6641.33	5520.02	5026.29	1.48199
p-cluster05254	108	hypothetical protein	0.264715	4.21922	2.50118	4.53155	5.52277	0.668409
p-cluster03957	384	adenylate cyclase	0.264773	597.95	562.464	640.055	751.76	0.833742
p-cluster00093	1872	rpoD : RNA polymerase sigma factor sigma-70	0.26511	7467.71	7423.48	7663.6	8020.41	0.949451
p-cluster00750	672	uridine phosphorylase	0.265158	332.736	311.169	340.77	347.691	0.935282
p-cluster00382	1065	hemH : ferrochelatase	0.265733	1436.99	1475.81	1478.96	1517.47	0.972087
p-cluster03317	963	carboxymuconolactone decarboxylase	0.266204	3.3686	4.43505	3.18531	2.55966	1.35834
p-cluster06154	1677	bzdA, caiC : AMP-binding enzyme	0.267061	818.578	1001.14	1021.65	1153.5	0.836596
p-cluster04927	135	Hypothetical protein	0.267248	59.0305	45.5107	39.0585	36.3938	1.38553
p-cluster01969	996	CRISPR-associated Csy2 family protein	0.267338	2815.47	2364.34	2157.09	1240.12	1.52472
p-cluster00054	2232	ppG, relA : GTP pyrophosphokinase (ppGpp synthetase I) / ATP:GTP3'-pyrophosphotransferase	0.267921	823.515	812.187	933.403	1122.08	0.795777
p-cluster03857	1326	hypothetical protein Fjoh_3930	0.268137	896.143	1039.16	872.655	669.19	1.25519
p-cluster00589	837	xthA : exodeoxyribonuclease III	0.268181	2294.66	2496.31	2134.11	2268.82	1.08813
p-cluster15479	192	Hypothetical protein	0.268305	3.43498	4.49374	3.31795	2.55966	1.34897
p-cluster00176	1467	comE : competence protein E precursor	0.268586	40.6188	38.4698	42.9037	49.4128	0.856711
p-cluster03289	1008	prfB : peptide chain release factor RF-2	0.268633	1320.74	1026.08	962.108	815.103	1.32051
p-cluster01333	750	ypiA : oxidoreductase (possible short-chain alcohol dehydrogenase)	0.268778	485.336	399.68	342.84	356.982	1.26463
p-cluster07637	123	Hypothetical protein	0.268873	52.3891	45.7811	40.9664	44.5103	1.1485
p-cluster02341	387	hypothetical protein HPS_10485	0.269372	77.6997	63.6251	54.4474	56.0983	1.27843
p-cluster04077	324	trxA : thioredoxin m	0.269789	2840.39	3157.77	2595.05	2796.99	1.11241
p-cluster00320	1182	hemN : oxygen-independent coproporphyrinogen III oxidase	0.269812	77.0146	134.444	168.829	169.874	0.62432
p-cluster03805	477	chitinase	0.270042	3.84314	3.79896	4.14345	4.68188	0.865928
p-cluster01380	642	related to phosphoglycerate mutase	0.270134	83.8462	93.4146	115.304	162.788	0.637417
p-cluster01565	510	ubiC : chorismate lyase	0.271312	40.6664	50.2989	62.5909	51.1327	0.79988
p-cluster01737	678	cysA : ABC transporter, ATP-binding protein; possible ATP-binding component of sulfate permease A protein	0.272176	91.0552	71.0032	115.385	92.5511	0.779365
p-cluster00545	882	napH : ferredoxin-type protein	0.272498	809.946	785.083	1076.96	1548.65	0.607488
p-cluster05348	117	hypothetical protein	0.272508	47.7694	36.4091	48.4765	58.7477	0.78507
p-cluster01878	177	hypothetical protein D11S_1810	0.273534	13.5079	15.0409	12.8372	12.512	1.12622
p-cluster01517	1215	possible AAA+ superfamily ATPase	0.273556	1478.99	1579.74	1429.58	1211.6	1.15809
p-cluster01800	1233	bcr, tcaB : bicyclomycin resistance protein (Sulfonamide resistance protein)	0.273782	1439.88	2081.44	2177.71	2552.51	0.744431
p-cluster00187	1446	hyfD : hydrogenase-4 component D	0.274262	222.163	177.826	406.203	767.752	0.340719
p-cluster00703	786	kdkA, wavC : KDO kinase	0.274279	839.208	823.567	936.53	868.005	0.921442
p-cluster13412	306	ABC transporter, permease protein, putative	0.274446	2204.19	2103.4	1504.54	1928.86	1.25461
p-cluster13628	1194	hypothetical protein HD1439	0.274516	257.254	175.391	139.699	122.568	1.64964
p-cluster00140	1629	lctP, lldP : L-lactate permease	0.27489	1121.39	1124.52	994.697	775.389	1.26881
p-cluster05113	120	Hypothetical protein	0.27499	10.5118	18.765	20.3135	24.5485	0.652597
p-cluster00403	1131	afuA : iron(III) ABC transporter, periplasmic iron-compound-binding protein	0.275696	1240.46	875.756	849.97	564.102	1.49654
p-cluster00196	1485	pntB : NAD(P) transhydrogenase subunit beta	0.276003	1151.56	1811.47	787.748	753.918	1.92197
p-cluster10351	177	hypothetical protein	0.276011	8.87184	15.6414	15.99	22.1485	0.642742
p-cluster02755	360	transcriptional regulator	0.276207	1401.11	1613	1306.65	1266.39	1.17142
p-cluster00778	642	napC, nirT : cytochrome C-type protein (denitrification system component)	0.276426	1265.53	876.914	1304.41	1818.9	0.685952
p-cluster01020	360	folB : dihydroneopterin aldolase	0.276747	1395.87	1317.21	1885.39	2815.77	0.577109
p-cluster01585	294	crispr-associated protein Cas2	0.276796	541.515	645.357	441.272	536.453	1.21391
p-cluster00013	2934	glnE : glutamate-ammonia-ligase adenylyltransferase	0.277258	177.814	219.217	175.684	139.611	1.25924
p-cluster00855	570	tagI : DNA-3-methyladenine glycosylase I	0.277523	409.31	404.386	457.197	545.574	0.811447
p-cluster02830	237	putative phage associated protein	0.277661	22.5082	21.1947	26.1029	23.1664	0.887022
p-cluster01157	1686	fdhF : formate dehydrogenase H, selenopolypeptide subunit	0.277685	491.687	327.593	701.841	1285.34	0.412282
p-cluster00313	1272	aspC : aspartate aminotransferase	0.278161	1327.68	1387.93	1229.94	981.081	1.22821
p-cluster01086	258	BolA protein	0.278452	5677.1	5410.6	7294.97	6140.54	0.825254
p-cluster00222	1371	glmU : UDP-N-acetylglucosamine pyrophosphorylase (bifunctional enzyme)	0.278558	2927.24	2642.49	3645.12	5251.45	0.626054
p-cluster00997	393	anthranilate phosphoribosyltransferase	0.278967	322.489	459.055	311.441	214.1	1.48712
p-cluster05002	129	Hypothetical protein	0.279739	35.7191	23.203	15.4632	17.6088	1.78163
p-cluster00737	684	pth : peptidyl-tRNA hydrolase	0.279759	1306.05	1064.75	1587.75	1317.42	0.816061
p-cluster03490	2061	glgX : glycogen operon protein	0.280181	76.8246	59.3765	48.982	50.4475	1.36983
p-cluster01498	2022	hyfB : hydrogenase 4 membrane subunit	0.280379	307.293	247.665	576.056	1121.34	0.326948
p-cluster01142	1935	ppiD : peptidyl-prolyl cis-trans isomerase D (PPIase D) (rotamase D)	0.280525	3365.07	3706.74	3958.23	3744.34	0.918111
p-cluster01124	2568	ponA, pbp1A, mrcA : penicillin-binding protein 1A	0.280588	3321.53	3430.59	4105.49	5426.27	0.708382
p-cluster04073	333	small multidrug resistance protein	0.280606	472.963	426.112	383.48	243.238	1.43458
p-cluster12009	177	Hypothetical protein	0.281014	11.7177	6.90399	4.02768	4.51795	2.17909
p-cluster00646	777	hycG, hevG : hydrogenase-3 component G	0.281176	315.664	232.406	400.526	666.146	0.513814
p-cluster00830	594	rnfB : electron transport complex protein	0.281369	1139.94	1280.7	1047.55	1108.79	1.12257
p-cluster00011	3168	lktA, hlyA, ltxA : leukotoxin A; hemolysin A	0.281708	2065.56	2362.41	1925.74	1886.81	1.16142
p-cluster00138	1599	cstA : carbon starvation protein	0.281954	1594.82	1291.57	1241.79	1085.06	1.24047
p-cluster00359	1098	trmA : tRNA (Uracil-5-)-methyltransferase (tRNA(M-5-U54)-methyltransferase)	0.283114	353.448	315.898	469.654	376.036	0.79148
p-cluster01079	267	rpoZ : DNA-directed RNA polymerase, omega chain	0.283384	7809.66	6757.5	9742.09	8003.66	0.820882
p-cluster01092	249	rpS16, rpsP : 30S ribosomal protein S16	0.283779	17696.5	15409.9	18032.4	19259.4	0.887764
p-cluster00497	933	metR : transcriptional activator	0.284293	1858.56	1485.42	1476.2	1105.45	1.29529
p-cluster00570	858	trxA, ybbN : possible thioredoxin trxA homolog	0.284882	1445.23	1144.72	1615.13	1599.03	0.805794
p-cluster01094	246	L-lactate dehydrogenase	0.284952	2339.55	1950.57	1454.05	1932.1	1.26696
p-cluster00456	996	rluD, sfhB : large subunit pseudouridylate synthase D	0.28525	648.665	668.133	970.568	766.585	0.758021
p-cluster00754	666	possible phosphatase	0.285425	336.812	246.602	398.061	349.605	0.780314
p-cluster09000	324	Prevent-host-death protein	0.285509	399.521	358.023	357.002	319.422	1.11993
p-cluster01162	1539	hyfF : hydrogenase-4 component F	0.285643	775.808	502.254	805.392	1207.46	0.634951
p-cluster00546	882	AfeA, yfeA : iron (chelated) ABC transporter, periplasmic-binding protein	0.285854	1290.01	1535.04	1069.26	1283.43	1.20078
p-cluster14715	954	folP : dihydropteroate synthase	0.285919	1592.44	1520.99	1614.83	1755.87	0.923676
p-cluster15454	159	Hypothetical protein	0.286006	5.0964	3.61774	3.47155	2.55966	1.44484
p-cluster00549	909	hslO, hsp33 : chaperonin heat shock protein 33 homolog	0.286024	405.754	485.592	346.774	399.26	1.19478
p-cluster12867	273	hypothetical protein CGSHi6P18H1_08135	0.286175	34.7289	39.5612	41.4874	42.4501	0.885065
p-cluster00554	876	dam : DNA adenine methylase	0.286256	1498.26	1721.5	1945.8	1725.74	0.876949
p-cluster06755	360	COG1196: Chromosome segregation ATPases	0.286661	8622.71	10150.3	6745.02	8568.51	1.22591
p-cluster08143	222	Hypothetical protein	0.286822	1379.81	2721.37	576.998	869.147	2.83594
p-cluster00721	702	lipoprotein, putative	0.287511	2684.95	2546.22	2852.17	3358.21	0.842326
p-cluster01534	921	permease	0.287567	5.0793	11.1903	15.193	12.1888	0.594175
p-cluster05137	1032	ydeY, araH : ABC transport system permease protein	0.287738	33.4148	37.6972	32.6725	30.6357	1.12327
p-cluster00200	1410	cycS : cysteinyl-tRNA synthetase (cysteine--tRNA ligase)	0.288109	1349.62	1443.29	1348.34	1255.28	1.0727
p-cluster02162	2445	tbpA, lbpA : transferrin-binding protein 1 precursor	0.288534	194.696	263.025	152.815	176.367	1.39048
p-cluster05170	117	Hypothetical protein	0.288631	727.72	474.321	878.995	815.446	0.709403
p-cluster02234	954	nucleotide-binding protein containing TIR -like domain-like protein	0.288918	2571.97	2298.06	2064.9	1231.9	1.4772
p-cluster13403	2229	nhaC : Na(+)/H(+) antiporter	0.289006	49.9066	56.2973	59.6514	59.6494	0.89022
p-cluster00224	1383	purB : adenylosuccinate lyase	0.28917	296.031	315.743	258.932	292.523	1.10938
p-cluster08558	366	himA, ihfA : integration host factor alpha-subunit	0.289523	868.782	1079	753.831	765.378	1.2821
p-cluster00785	630	nqrD : Na(+)-translocating NADH-quinone reductase subunit D	0.28966	4058.88	3808.46	4293.35	4061.77	0.941619
p-cluster01121	3099	FAD linked oxidase, C- domain protein	0.290005	622.794	696.391	590.178	421.569	1.30387
p-cluster03103	1848	hypD : hydrogenase isoenzymes formation protein	0.290102	286.659	221.826	314.611	323.651	0.796671
p-cluster10445	222	Hypothetical protein	0.290148	2201.48	1024.48	421.272	404.072	3.90861
p-cluster01633	921	oppB : oligopeptide transport system permease protein, C-terminal	0.290161	47.9938	79.2538	97.9591	88.7948	0.681365
p-cluster00325	1164	pgk : phosphoglycerate kinase	0.290856	5462.68	5065.74	6331.23	5567.09	0.884866
p-cluster01164	1524	periplasmic protein	0.291285	1938.96	2058.11	1875.13	1578.35	1.1574
p-cluster04425	204	hypothetical protein D11S_1534	0.291416	57.7736	55.3847	96.6901	70.0675	0.67858
p-cluster09416	153	Hypothetical protein	0.292784	223.34	185.665	181.371	122.026	1.34808
p-cluster00634	786	COG2966: Uncharacterized conserved protein	0.292806	625.151	807.401	869.176	1254.61	0.674526
p-cluster00944	462	hycI : hydrogenase 3 maturation protease	0.292816	622.575	380.041	632.516	953.88	0.632008
p-cluster04387	216	hypothetical protein D11S_1134	0.293044	14.6269	17.1109	14.6247	12.0045	1.19184
p-cluster00594	828	zinc protease	0.293907	30.3016	25.9537	20.7584	25.9068	1.20551
p-cluster01256	1023	arcB, otcC : ornithine carbamoyltransferase	0.294376	57.063	61.0747	71.1201	96.2672	0.705774
p-cluster00905	534	crr : PTS system, glucose-specific IIA componen	0.294681	3344.74	3555.67	2446.36	3146.45	1.2338
p-cluster01009	378	F0F1 ATP synthase subunit I	0.295397	4841.31	4421.7	4918.63	5097.66	0.924795
p-cluster01719	1518	ego, rbsA : ABC transporter ATP-binding protein	0.295865	34.2359	28.7205	25.2445	27.9435	1.18366
p-cluster01629	969	ykoT, ykcC : dolichol phosphate mannose	0.296579	925.15	1055.24	848.418	894.989	1.13593
p-cluster14392	2460	frdA : fumarate reductase flavoprotein subunit A	0.2969	8010.38	5478.77	9352.85	9125.33	0.730004
p-cluster00466	963	hyfC : hydrogenase 4 component C	0.297255	129.902	123.624	276.337	580.703	0.295816
p-cluster02325	438	hypothetical protein NT05HA_2110	0.297293	1330.76	1325.02	863.938	1175.03	1.30251
p-cluster05352	90	Hypothetical protein	0.297321	479.351	278.136	626.478	486.979	0.680301
p-cluster06328	876	napG : ferredoxin-type protein	0.29791	1482.21	1260.08	1795.84	2750.7	0.60316
p-cluster00481	945	lytB, ispH : penicillin tolerance protein; hydroxymethylbutenyl pyrophosphate reductase	0.297926	1319.75	1445.02	2279.75	1662.5	0.701317
p-cluster01947	1347	Filamentation induced by cAMP protein Fic	0.298133	81.5739	93.9229	101.112	96.8474	0.886528
p-cluster01223	1158	glxK, garK, ybbZ : glycerate kinase	0.298299	109.794	151.56	151.644	202.516	0.737956
p-cluster04812	150	hypothetical protein D11S_0165	0.298438	2635.18	2148.85	1904.73	1919.94	1.25083
p-cluster02682	534	rpS7, rpsG : 30S ribosomal protein S7	0.299817	20837.1	18027.5	22685.5	21062.4	0.888375
p-cluster01272	966	predicted protein	0.299821	12885.6	11449.1	12954.6	15040.4	0.869253
p-cluster00869	552	integral membrane protein	0.300041	1053.13	1189.29	1187.17	1339.13	0.887628
p-cluster10438	267	hypothetical protein HD1446	0.300145	547.305	438.008	435.151	357.909	1.24242
p-cluster00651	774	znuC, yebM : high-affinity zinc uptake system ATP-binding protein	0.300236	161.407	149.931	221.093	175.378	0.785274
p-cluster01792	2151	hypothetical protein MELB17_20771	0.30054	1248.63	1290.37	1708.75	1408.25	0.814566
p-cluster00363	1128	ychF, obg : GTP-binding protein	0.300707	2438.59	2061.38	3081.48	2473.66	0.810056
p-cluster00315	1188	tyrS : tyrosyl-tRNA synthetase	0.300832	1403.74	1206.74	1401.23	1572.5	0.877847
p-cluster01523	1047	fecB : iron chelatin ABC transporter,periplasmic-binding protein	0.300917	121.099	100.904	133.597	123.572	0.86326
p-cluster02590	903	hypothetical protein NT05HA_2118	0.301151	330.508	304.67	379.14	334.066	0.890596
p-cluster00182	1458	mpl : UDP-N-acetylmuramate:L-alanyl-gamma-d-glutamayl-medo- diaminopimelate	0.301235	449.598	409.609	452.422	514.335	0.888752
p-cluster00933	468	argR : arginine repressor	0.302379	115.126	92.9626	114.833	133.587	0.837651
p-cluster00073	2016	lig : DNA ligase	0.302425	317.751	455.464	530.883	497.473	0.751894
p-cluster00124	1683	recN : DNA repair protein	0.303029	1106.43	1089.72	778.799	996.823	1.23683
p-cluster00689	735	artP : arginine ABC transporter, ATP-binding protein	0.303204	1438.83	1292.49	2251.92	1630.37	0.703531
p-cluster00175	1467	murE : UDP-MurNAc-tripeptide synthetase	0.30332	1802.54	1884.41	1604.32	1070.77	1.37826
p-cluster10153	126	Hypothetical protein	0.303458	4.1445	3.0717	2.57974	2.55966	1.40409
p-cluster00111	1755	rmuC, yigN : probable DNA recombination protein	0.303556	415.96	368.753	442.731	426.091	0.903192
p-cluster05293	99	Hypothetical protein	0.303592	35.9135	43.4586	31.5865	34.4432	1.20207
p-cluster12551	681	dihydroorotate dehydrogenase 2	0.303805	1029.14	798.448	1108.72	1151.67	0.808532
p-cluster07283	306	Hypothetical protein	0.303984	178.739	128.186	237.646	177.724	0.73892
p-cluster00254	1320	xylA : D-xylose isomerase	0.304097	6.99453	11.4563	12.748	13.8862	0.692747
p-cluster00611	810	map : methionine aminopeptidase	0.304189	2831.29	2971.12	1814.54	2570.73	1.32316
p-cluster01472	228	dephospho-CoA kinase	0.304358	862.617	805.18	887.333	1029.4	0.870124
p-cluster05090	123	hypothetical protein	0.304599	9.30884	11.9414	19.1318	12.9286	0.662819
p-cluster02637	672	hypothetical protein MHA_2657	0.306484	3.95303	3.78561	2.92506	3.5944	1.18701
p-cluster04392	216	sucrose-6-phosphate hydrolase (Sucrase) (Invertase)	0.306706	3.02029	2.50118	3.2962	3.17522	0.853208
p-cluster00495	939	UspA protein	0.306908	3673.27	4739.99	3235.06	3151.43	1.31735
p-cluster00088	1860	selB : selenocysteine-specific elongation factor (SelB translation factor)	0.306971	444.02	510.791	555.815	512.988	0.893347
p-cluster01603	2439	dmsA : anaerobic dimethyl sulfoxide reductase, chain A	0.307545	375.571	298.598	383.988	421.583	0.836883
p-cluster03310	969	STEC autoagglutinating adhesin	0.307787	4.14302	3.47489	3.47512	2.55966	1.26234
p-cluster00852	567	6-phosphofructokinase	0.308293	2101.69	2521.49	2568.84	2770.17	0.865925
p-cluster00100	1818	ABC transporter, ATP-binding protein	0.308302	1945.25	2089.8	2357.99	2105.24	0.904066
p-cluster01210	1212	COG2081: Predicted flavoproteins	0.308454	337.829	202.39	431.631	339.922	0.700171
p-cluster01484	129	hypothetical protein D11S_1870	0.308664	5.86605	3.68208	2.96113	2.55966	1.72949
p-cluster01457	282	hypothetical protein D11S_0700	0.30868	18386.2	27558.7	13649.7	15432.6	1.57983
p-cluster00052	2271	nrdA : ribonucleoside diphosphate reductase	0.30905	3067.22	2379.74	2410.2	1688.86	1.32883
p-cluster01261	984	tRNA-dihydrouridine synthase A	0.309077	448.761	470.599	570.525	821.861	0.660277
p-cluster01318	804	nagB : glucosamine-6-phosphate isomerase	0.309276	100.854	113.798	100.808	91.6704	1.1152
p-cluster01336	747	mukE, kicA : killing protein suppressor	0.309353	2162.09	2641.42	1944.93	1951.21	1.23289
p-cluster03256	1083	anticodon nuclease PrrC	0.309865	2.65002	3.479	2.16265	2.55966	1.29789
p-cluster00747	675	nth : endonuclease III	0.310075	993.62	990.863	898.948	688.786	1.24988
p-cluster01019	357	rpS13, rpsM : 30S ribosomal protein S13	0.310104	19596.3	19012.4	20417.8	19596.2	0.964879
p-cluster00324	1224	sucC : succinyl-CoA synthetase, beta chain	0.310975	384.133	371.553	458.475	401.082	0.879158
p-cluster05150	120	Hypothetical protein	0.311347	311.052	284.096	408.904	327.806	0.807845
p-cluster00047	2349	tex : transcription accessory protein (toxin expression)	0.311427	1025.8	1202.78	1342.51	1939.78	0.678972
p-cluster01329	768	fecE : iron(III) dicitrate transport ATP-binding protein	0.312479	60.6367	95.8881	134.32	94.145	0.685115
p-cluster00572	855	kdsA : 2-dehydro-3-deoxyphosphooctonate aldolase	0.312559	2933.67	2794.68	3172.28	2941.85	0.936905
p-cluster00356	1104	gpcE, ispG : 1-hydroxy-2-methyl-2-(E)-butenyl 4-diphosphate synthase	0.312561	1609.91	1828.88	2586.62	1951.79	0.757707
p-cluster01251	1020	pyrD : dihydroorotate dehydrogenase	0.312953	834.893	816.058	726.058	493.898	1.35329
p-cluster01404	531	fabA : 3-hydroxydecanoyl-(acyl-carrier protein) dehydratase	0.313197	1923.02	1803.18	1275.46	1701.06	1.25186
p-cluster00214	1383	rcpA : rough colony protein A	0.313298	23243.1	24532.7	23315.1	21967.9	1.05505
p-cluster08593	351	Hypothetical protein	0.31348	8.41232	5.64052	5.09053	4.16221	1.51878
p-cluster06071	303	protein YbeD	0.313733	5760.94	6599.47	7059.65	6729.06	0.896415
p-cluster00460	969	mraW : S-adenosyl-dependent methyltransferase	0.313749	7361.17	6375.2	6429.53	5476.58	1.15372
p-cluster05916	2532	rnfC : electron transport complex protein	0.313775	755.111	934.354	694.026	667.843	1.24055
p-cluster02074	252	hypothetical protein pVT745_p09	0.314489	5.13416	3.62341	2.82212	3.32802	1.42396
p-cluster03502	1467	lyx, lyxK, xylK, sgbK : L-xylulokinase	0.314501	54.1083	54.1822	58.4445	68.4811	0.853181
p-cluster00231	1425	pmbA, tldE, tldD : antibiotic maturation factor	0.314854	914.297	758.845	987.829	970.353	0.854436
p-cluster13771	132	hypothetical protein D11S_2129	0.315034	1158.98	954.952	1437.22	1154.6	0.815619
p-cluster01193	1338	membrane protein; possible ABC transporter permease protein	0.315229	312.176	220.405	370.951	314.224	0.777292
p-cluster04810	144	Hypothetical protein	0.315459	32.0033	52.0055	53.9853	63.4123	0.715592
p-cluster00304	1242	gltS, jemA : sodium/glutamate symport carrier protein (glutamate permease)	0.315607	2851.45	3041.56	2610.7	1748.95	1.35172
p-cluster13551	126	Hypothetical protein	0.315768	6.8913	13.697	25.6244	14.0864	0.518454
p-cluster00055	2196	glgB : 1,4-alpha-glucan branching enzyme	0.3162	327.622	334.853	320.689	292.756	1.07993
p-cluster00343	1128	filamentation induced by cAMP protein Fic	0.316741	2167.54	2102.04	2105.25	2049.83	1.02756
p-cluster04500	189	hypothetical protein	0.316897	84.9565	92.0943	77.2116	47.4786	1.41993
p-cluster00748	675	dsbA : thiol:disulfide interchange protein	0.317338	3479.35	4001.74	3242.4	3284.55	1.14618
p-cluster00839	582	uracil-DNA glycosylase	0.318306	777.793	670.342	1109.84	822.63	0.749371
p-cluster14340	531	heavy metal-binding protein, putative	0.318441	3.03895	6.3476	7.96772	7.25713	0.616529
p-cluster00074	2016	rep : ATP-dependent DNA helicase	0.318656	1197.54	1356.55	1570.54	1351.08	0.874203
p-cluster00103	1794	putative transmembrane protein	0.318753	770.565	800.166	727.92	578.846	1.202
p-cluster02763	342	Hypothetical protein	0.318807	8.2885	14.9922	20.964	14.5405	0.65571
p-cluster01075	273	glycyl-tRNA synthetase subunit beta	0.318941	1664.45	1683.31	1786.76	2062.55	0.869702
p-cluster01129	2385	parC : topoisomerase IV, subunit A	0.319191	1876.02	2046.25	1858.22	1537.15	1.15518
p-cluster00962	444	thioester dehydrase family protein	0.319244	711.293	1054.02	1095.72	1239.83	0.755846
p-cluster03526	708	TraJ protein	0.320004	3.37736	3.05798	3.05745	2.55966	1.14567
p-cluster01396	555	NfnB protein	0.320586	2040.43	1951.16	1350.05	1817.5	1.26015
p-cluster12879	378	Hypothetical protein	0.320671	23.4551	35.4301	36.2476	57.762	0.626374
p-cluster00996	393	frdC : fumarate reductase 15 kD hydrophobic protein	0.320822	5570.35	3763.76	5836.18	6517.42	0.755578
p-cluster02191	1326	F protein	0.321175	2.09413	2.50118	2.71461	2.55966	0.87127
p-cluster02238	921	Mu phage DNA transposition protein B	0.321576	3.25571	3.17434	3.64683	3.3298	0.921656
p-cluster00875	534	ptsN : nitrogen regulatory IIA protein	0.321912	3410.53	3245.33	4519.51	3654.33	0.814288
p-cluster08008	1026	mannose-1-phosphate guanylyltransferase	0.322002	2.07778	2.50118	2.97603	4.84066	0.585792
p-cluster00344	1236	dnaJ : heat shock protein	0.322042	2077.4	1778.22	2068.51	2504.54	0.843118
p-cluster02348	351	protein of unknown function DUF891	0.322276	94.9033	95.6367	102.609	120.932	0.852371
p-cluster02264	690	hypothetical protein D11S_2163	0.322292	3.16611	2.50118	3.13703	3.64297	0.835882
trna-cluster00003	77	Lys tRNA	0.32259	5408.71	8599.65	3771.43	4905.66	1.61441
p-cluster00581	846	COG2961: Protein involved in catabolism of external DNA	0.322733	943.868	930.217	1069.59	1401.8	0.758311
p-cluster02882	189	hypothetical protein NT05HA_0718	0.322833	3.18003	6.94333	6.68108	10.0125	0.606423
p-cluster01962	1074	methyl-accepting chemotaxis protein	0.32286	155.784	102.804	93.2695	76.1228	1.52656
p-cluster12870	372	hypothetical protein D11S_2204	0.323138	16.2175	23.2269	25.6552	26.2999	0.7592
p-cluster00202	1404	asnS : asparaginyl-tRNA synthetase	0.323194	1993.49	1774.2	1774.33	1424.39	1.17788
p-cluster00544	885	prmA : ribosomal protein L11 methyltransferase	0.323471	1803.6	1794.75	3325.99	2233.7	0.647221
p-cluster00743	678	nfrC, fdoH : formate dependent nitrite reductase, Fe-S protein/ anaerobic DMSO reductase B	0.32393	884.347	577.807	1130.02	2264.45	0.430747
p-cluster00668	759	udp, mtaP, deoD : uridine phosphorylase; possible 5'-methylthioadenosine phosphorylase; purine nucleoside phosphorylase	0.324068	445.036	509.439	547.106	511.46	0.901668
p-cluster07260	963	aldo-keto reductase	0.324242	146.388	112.376	160.765	255.767	0.621238
p-cluster00184	1458	yflS : 2-oxoglutarate/malate translocator	0.324442	86.2488	115.322	116.668	168.365	0.707183
p-cluster02587	1002	TriE protein	0.324662	2.7229	3.82362	2.16265	2.55966	1.3863
p-cluster04835	138	hypothetical protein D11S_0240	0.324688	75.6332	60.0035	52.874	55.4111	1.25259
p-cluster00317	1185	lpxB : lipid-A-disaccharide synthase	0.324879	460.749	480.683	663.485	523.633	0.79304
p-cluster00404	1038	metN, mdl : D-methionine ABC transporter, ATP-binding protein	0.325243	505.278	620.956	623.625	821.53	0.779317
p-cluster01795	1626	oppA : oligopeptide-binding protein precursor	0.325629	99.4897	106.697	110.834	106.949	0.946749
p-cluster00989	411	secE : preprotein translocase secE subunit	0.32574	13976.4	12126.8	17725.6	14144.3	0.819054
p-cluster00075	1980	topB : DNA topoisomerase III	0.325975	951.793	987.126	1205.87	1032.27	0.866308
p-cluster03697	633	ribE : riboflavin synthase, alpha chain	0.326842	1116.84	1044.09	1043.09	919.388	1.10112
p-cluster00422	1014	ldhA : 2-hydroxyacid dehydrogenase; D-lactate dehydrogenase	0.326884	2631.17	3214.6	2444.44	2377.91	1.21223
p-cluster02006	645	hypothetical protein NT05HA_0291	0.327076	2.94178	3.82502	2.65822	2.55966	1.29685
p-cluster15385	738	orn : oligoribonuclease	0.327079	767.735	721.341	529.722	690.263	1.22057
p-cluster00641	783	protein of unknown function DUF419	0.327692	290.238	356.078	168.08	287.416	1.41893
p-cluster00416	1020	ivlE : branched-chain amino acid aminotransferase	0.328854	2871.89	2039.95	2119.97	1234.06	1.46446
p-cluster00535	891	tadC : tight adherence protein C	0.329495	13973.1	15286.4	15714.4	15835.4	0.927405
p-cluster04407	213	hypothetical protein CGSHiHH_00967	0.33	21.237	24.4272	21.4516	18.9509	1.13023
p-cluster00929	474	EbgC protein	0.33108	1257.81	1386.85	1430.04	1777.9	0.82441
p-cluster00097	1836	glmS : glucosamine-fructose-6-phosphate	0.331248	1416.82	1960.71	2232.32	3933.27	0.547804
p-cluster00854	564	nusG : transcription antitermination protein	0.331402	12625.2	11106.4	14501.1	12497.3	0.879
p-cluster00275	1308	ftsA : cell division protein A	0.331596	7259.84	6926.65	7614.94	9141.47	0.84663
p-cluster00170	1491	pepA : aminopeptidase A/I; cytosol aminopeptidase; leucyl aminopeptidase	0.331665	4281.67	5802.3	3557.86	4031.59	1.32868
p-cluster00771	645	pyrE : orotate phosphoribosyltransferase	0.332075	2835.26	2920.55	2969.05	3252.54	0.925137
p-cluster00735	747	dsbC, xprA : thiol:disulfide interchange protein	0.332592	3932.11	3856.61	3320	3746.15	1.10226
p-cluster01066	294	groES, groS, mopA : groES chaperonin	0.332625	11784.5	8868.45	11520.4	15307.5	0.769832
p-cluster05100	138	Hypothetical protein	0.333532	2.28642	2.50118	3.11217	2.55966	0.844101
p-cluster06699	564	hypothetical protein NT05HA_1837	0.333663	3.97206	3.91381	3.57482	2.55966	1.2855
p-cluster00794	627	lexA : LexA repressor	0.333666	3166.27	2537.26	2518.55	2195.72	1.20984
p-cluster00360	1122	glpQ, hpd : glycerophosphoryl diester phosphodiesterase (protein D)	0.333928	164.545	88.7897	89.5172	44.7435	1.88688
p-cluster00578	849	tsf : translation elongation factor (EF-Ts)	0.334734	5129.71	4139.79	4100.22	3614.87	1.20148
p-cluster01241	1062	lbgB, losB : possible LOS biosynthesis enzyme (D-glycero-D-manno-heptosyl transferase)	0.334917	585.391	524.318	669.212	580.847	0.887725
p-cluster05315	96	Hypothetical protein	0.335759	88.1804	123.41	72.479	81.025	1.3784
p-cluster00522	900	hemk, hemG : protoporphyrinogen oxidase	0.335996	1901.94	1952.23	2128.48	1974.22	0.939423
p-cluster12010	180	Hypothetical protein	0.336401	1.96315	2.50118	2.76067	2.55966	0.839109
p-cluster02694	483	TonB system transport protein ExbD	0.33713	30.8043	21.0634	16.8262	18.9516	1.44972
p-cluster02493	114	Hypothetical protein	0.338873	5720.95	6533.21	5635.15	5335.49	1.117
p-cluster01363	663	tatB : sec-independent protein translocase	0.339256	2570.24	2084.9	2123.23	1759.4	1.19896
p-cluster00523	954	fatB, ceuE, yclQ : iron(III) ABC transporter, periplasmic binding protein	0.339361	717.535	1447.84	404.207	564.385	2.23559
p-cluster00520	903	plpD, plp4 : lipoprotein; hemagglutinin antigen	0.339496	867.202	1023.58	568.495	864.691	1.31928
p-cluster00938	468	pal : peptidoglycan-associated outer membrane	0.339744	11253.7	9657.29	8901.6	9495.4	1.13665
p-cluster00609	807	trpA : tryptophan synthase, alpha subunit	0.340409	241.261	384.279	194.522	189.759	1.62782
p-cluster00624	870	lipoprotein GNA1870	0.340688	3077.35	1705.28	3311.07	3680.72	0.684036
p-cluster00760	657	rpiA : ribose 5-phosphate isomerase A	0.340825	816.947	892.849	932.854	893.797	0.936027
p-cluster00223	1371	gor : glutathione reductase	0.340915	1290.69	1376.9	1566.38	2265.18	0.696215
p-cluster03961	381	cytochrome c-553	0.340986	26.9323	27.0596	30.8702	27.9814	0.917424
p-cluster02469	129	hypothetical protein	0.341218	89.6598	112.363	129.601	222.195	0.57426
p-cluster05347	93	Hypothetical protein	0.341525	2.42361	2.50118	2.8756	2.55966	0.906081
p-cluster04507	189	peptide chain release factor 2 (RF-2)	0.341738	1148.93	832.252	835.183	660.042	1.325
p-cluster02428	165	Hypothetical protein	0.342092	6.41151	8.96519	9.68818	9.94152	0.783338
p-cluster00474	954	coaA : pantothenate kinase	0.342355	384.52	410.237	352.423	387.378	1.07429
p-cluster08295	162	Hypothetical protein	0.342415	311.155	332.996	294.773	313.577	1.05885
p-cluster01801	1176	hypothetical protein NT05HA_2113	0.34252	608.179	705.243	620.81	511.729	1.15971
p-cluster01931	2034	CRISPR-associated RAMP Csd1 family protein	0.342626	27.3645	31.2862	27.8372	22.7942	1.15839
p-cluster00620	798	thymidylate synthase	0.342629	1038.89	1353.4	1490.73	1403.76	0.826497
p-cluster01656	672	possible membrane protein	0.342813	687.337	735.878	740.988	758.211	0.949317
p-cluster11414	765	conserved membrane protein YtwI	0.342881	544.754	418.445	625.654	534.956	0.829908
p-cluster02220	1035	ATPase domain protein	0.343798	2325.63	2693.31	2149.92	2301.81	1.12741
p-cluster00566	861	modD : molybdenum ABC transporter, ATP-binding protein	0.34406	27.4225	28.9442	32.0007	28.9779	0.924367
p-cluster01141	1974	macB : ABC transporter, ATP-binding/permease	0.344835	675.637	883.143	693.858	540.681	1.26264
p-cluster01515	1296	ampG : recycling protein; permease	0.344944	349.185	536.324	598.268	598.141	0.740139
p-cluster05297	99	hypothetical protein	0.345159	619.658	614.214	550.099	347.288	1.37496
p-cluster00619	798	transcriptional regulator, DeoR family	0.345211	1274.59	1164.63	1607.95	2804.77	0.552769
p-cluster02913	165	hypothetical protein HSM_0653	0.345294	43.2234	43.1712	49.8181	69.9041	0.721625
p-cluster02210	1152	protein of unknown function DUF450	0.345343	3.20513	3.21619	3.04945	2.55966	1.1448
p-cluster01539	864	htrL, rfaD : HtrL protein involved in lipopolysaccharide biosynthesis (ADP-L-glycero-D-mannoheptose-6-epimerase)	0.345421	711.486	735.66	819.152	1113.31	0.748861
p-cluster00829	591	nudE : ADP compounds hydrolase	0.34586	1263.71	1592.39	1119.08	1222.82	1.21957
p-cluster01447	309	iojap-related protein	0.346473	4384.51	4893.65	5840.4	4884.51	0.865104
p-cluster03657	579	radical SAM domain protein	0.346542	6.15716	3.26931	2.16265	2.55966	1.99616
p-cluster00700	726	methyltransferase, putative	0.346813	83.3343	109.821	116.428	119.888	0.817362
p-cluster01189	1344	atoE : short-chain fatty acids transporter	0.346978	8.25974	14.9284	21.9324	13.9993	0.64534
p-cluster08273	117	Hypothetical protein	0.347031	6.77956	11.7717	12.0197	14.1421	0.709096
p-cluster01851	342	qacH : possible quaternary ammonium compound resistance protein	0.347171	159.555	175.422	265.162	190.004	0.735944
p-cluster00032	2493	infB : translation initiation factor IF2	0.347346	3445.78	3895.78	4135.83	3885.2	0.915288
p-cluster02693	492	fdhF : formate dehydrogenase H, selenopolypeptide subunit	0.347359	1850.71	831.437	1706.76	2776.97	0.598195
p-cluster08446	684	CRISPR-associated RAMP Csd5d family protein	0.347609	2.8689	3.23014	3.92951	6.74254	0.571497
p-cluster01507	1542	alpha/beta superfamily hydrolase	0.347784	2129.56	2101.84	2409.63	3323.18	0.738102
trna-cluster00033	74	Cys tRNA	0.348989	4132.72	6284.92	3358.87	3556.63	1.50642
p-cluster04315	234	protein of unknown function DUF1016	0.348989	1007.64	1062.82	908.45	1009.77	1.07936
p-cluster02266	675	hypothetical protein D11S_0128	0.349512	4.73713	4.35307	4.31944	3.43617	1.17208
p-cluster15429	1335	COG3567: Uncharacterized protein conserved in bacteria	0.349537	2.95421	2.50118	2.16265	2.55966	1.15524
p-cluster01960	1101	putative phage associated protein	0.349599	2.95754	2.50118	2.16265	2.55966	1.15594
p-cluster01944	1389	putative exported protein precursor	0.349627	16.8272	10.4791	8.42252	8.51258	1.61241
p-cluster09994	1350	mglC : galactoside ABC transporter, permease protein	0.34964	81.2879	78.9831	72.9323	49.7641	1.30624
p-cluster05046	126	Hypothetical protein	0.349667	2.96048	2.50118	2.16265	2.55966	1.15656
p-cluster01021	354	lipoprotein, putative	0.349714	971.281	852.213	1139.12	958.298	0.8694
p-cluster00529	894	coproporphyrinogen III oxidase	0.349807	3187.17	2544.11	2327.59	2355.1	1.22393
p-cluster15453	1698	hypothetical protein APL_1681	0.350173	2.9131	2.50118	2.16265	2.55966	1.14653
p-cluster00610	801	spoU : tRNA/rRNA methyltransferase	0.350183	3052.08	4138.96	2461.62	3099.25	1.29315
p-cluster00357	1104	dnaN : DNA polymerase III, beta subunit	0.350254	1369.91	1299.56	1456.21	1863.39	0.804158
p-cluster00708	723	glycosyl transferase (possible dolichol-phosphate mannosyltransferase)	0.350612	472.15	622.854	677.637	660.399	0.818366
p-cluster05925	1317	nifS, csd : aminotransferase nifS protein	0.350842	346.508	268.363	255.129	236.955	1.24952
p-cluster01482	150	2-octaprenyl-3-methyl-6-methoxy-1,4-benzoquinol hydroxylase	0.351296	15.1607	18.797	12.9918	15.4607	1.19348
p-cluster00226	1368	pssA : phosphatidylserine synthetase	0.351433	1203.03	1309.19	1198.61	1153.84	1.06791
p-cluster15414	768	phage-related protein	0.35155	3.43137	3.63425	4.47197	3.73566	0.86086
p-cluster00752	672	ung : uracil-DNA glycosylase (UDG)	0.351553	2110.54	1863.28	2144.08	2212.95	0.912046
p-cluster00795	624	yciO : probable translation factor	0.351634	3041.21	2919.43	2937.92	2808.02	1.03737
p-cluster02724	417	hypothetical protein HD0161	0.352166	11.7397	5.14772	3.96855	2.55966	2.58684
p-cluster02904	198	protein of unknown function DUF1287	0.352516	1829.86	1215.21	1240.1	890.121	1.42946
p-cluster12875	360	Hypothetical protein	0.353371	26.8796	20.7239	29.9959	26.7397	0.839041
p-cluster03945	705	phage associated protein	0.353455	3.02444	2.50118	2.16265	2.55966	1.17011
p-cluster00458	972	cysB, cbl, gltC : cys regulon transcriptional activator; cysteine synthase	0.353613	3019.99	3197.53	3047.19	2868.8	1.05097
p-cluster08921	435	putative lipoprotein	0.354085	1059.71	887.482	822.079	854.675	1.16128
p-cluster00390	1056	high-affinity nickel-transporter	0.354382	995.42	1081.13	1112.9	1396.21	0.827604
p-cluster02031	408	conserved putative membrane protein	0.354424	5.44364	10.6017	12.6983	11.2702	0.669439
p-cluster01177	1431	integral membrane protein	0.35444	372.823	260.676	419.841	384.279	0.787816
p-cluster12827	735	lolA, lplA : outer membrane lipoprotein carrier precursor	0.354888	2106.69	1983.67	2148.75	2545.77	0.871305
p-cluster01082	264	acpP, acpM : acyl carrier protein	0.355053	1595.12	1637.77	1814.19	2475.35	0.753667
p-cluster01617	1344	glpT, uhpT : GlpT/UhpT family transporter (hexosphosphate transport)	0.355106	101.828	113.32	84.1827	103.03	1.14922
p-cluster01111	171	rpmG : 50S ribosomal protein L33	0.355355	4708.42	4184.18	4155.45	2954.08	1.2508
p-cluster01218	1182	atoB, thlA, phbA, act : acetyl-CoA acetyltransferase (Beta-ketothiolase,3-ketoacyl-CoA thiolase)	0.355383	12.5851	12.6794	17.044	13.6508	0.823087
p-cluster00831	588	fic : cell filamentation protein	0.355433	2942.5	3006.38	5662.84	3594.74	0.642595
p-cluster00744	678	metI : D-methionine transport system permease protein (ABC transport system)	0.356609	478.716	640.288	616.131	839.321	0.768836
p-cluster00155	1614	nfrA : formate dependent nitrite reductase, cytochrome c552	0.357473	1250.9	392.826	1540.99	1457.48	0.548189
p-cluster01724	1290	bioA : adenosylmethionine-8-amino-7-oxononanoate; 7,8-diamino-perlargonic acid ATase	0.357536	1553.84	1723.03	1747.43	2194.48	0.831289
p-cluster01303	852	cdtB : cytolethal distending toxin protein B	0.357545	1562.82	1913.23	1454.79	1464.7	1.19063
p-cluster01909	126	hypothetical protein D11S_0388	0.357745	27.7562	17.3296	14.2435	14.2834	1.58047
p-cluster01813	999	RelA/SpoT	0.358143	2.84872	2.50118	2.16265	2.55966	1.1329
p-cluster00673	753	23S rRNA pseudouridine synthase D	0.358261	1098.8	1331.62	1659.16	1300.72	0.821118
p-cluster12695	333	hypothetical protein CGSHiR3021_02688	0.358647	53.7645	38.411	36.8896	32.1831	1.33447
p-cluster09532	168	Hypothetical protein	0.358753	7.33929	10.8936	11.2686	12.323	0.772858
p-cluster00727	693	pfs, mtn : MTA/SAH nucleosidase [Includes: 5'-methylthioadenosine nucleosidase; S-adenosylhomocysteine nucleosidase]	0.359208	3278.35	3599.22	3199.43	3173.52	1.07918
p-cluster02259	729	putative type III restriction-modification system endonuclease protein	0.359407	4.34588	4.12704	4.0112	3.14497	1.184
p-cluster02310	456	hypothetical protein CGSHi3655_00085	0.359943	3.0872	2.50118	2.16265	2.55966	1.1834
p-cluster02343	381	conserved hypothetical protein	0.359949	3.08726	2.50118	2.16265	2.55966	1.18341
p-cluster01605	1974	dnaK : heat shock protein 70	0.36007	11857.1	9544.56	12022.4	17664.3	0.720919
p-cluster06293	906	divergent polysaccharide deacetylase superfamily	0.360176	835.205	875.05	1037.14	892.023	0.886525
p-cluster01176	1452	panF : pantothenate permease	0.360945	1976.54	1698.78	3610.89	2209.94	0.631408
p-cluster03209	1341	nqrA : Na(+)-translocating NADH-quinone reductase subunit A	0.361628	4475.03	3522.42	4849.3	4573.5	0.848734
p-cluster01630	975	protein of unknown function UPF0052 and CofD	0.362077	1139.65	862.264	1138.13	1745.74	0.694177
p-cluster09056	990	bioD : dethiobiotin synthase	0.362081	659.383	702.199	698.206	776.091	0.923547
p-cluster07280	129	Hypothetical protein	0.362163	4.73382	4.16076	4.0896	2.55966	1.33768
p-cluster06147	2427	hmsH : possible outer membrane protein (hemin-binding protein / haemin storage protein)	0.362213	2300.41	2618.27	2582.36	2805.79	0.91287
p-cluster01026	345	frdD : fumarate reductase 13 kD hydrophobic protein	0.362257	2882.84	1950.53	2930.25	3272.76	0.779198
p-cluster00701	729	protein YegH	0.363207	338.961	250.265	368.39	357.669	0.81154
p-cluster03031	120	Hypothetical protein	0.363528	30.1972	43.6697	52.6557	41.7035	0.782827
p-cluster00280	1275	thrC : threonine synthase	0.364063	925.824	883.148	1387.06	1007.12	0.755573
p-cluster05870	504	conserved putative lipoprotein	0.364262	5.46146	7.02209	7.71494	13.688	0.583263
trna-cluster00011	77	Ile tRNA	0.364873	40070.9	32081.8	44180	39470.7	0.862548
p-cluster00496	933	surA : stationary phase survival protein SurA	0.36587	3000.06	2609.17	2508.71	2497.31	1.1205
p-cluster00066	2103	fusA : elongation factor G	0.366338	13720.2	13641.2	11187.7	13150.8	1.1242
p-cluster02506	2994	hypothetical protein PMI2993	0.366564	235.766	293.326	340.52	282.877	0.848724
p-cluster06199	744	phosphoribosylformimino-5-aminoimidazole carboxamide ribotide isomerase	0.367544	2.37165	3.45201	3.30237	5.12304	0.691202
p-cluster00597	825	icc : lacZ expression regulator	0.368104	886.529	632.899	648.153	510.543	1.31133
p-cluster05336	93	Hypothetical protein	0.368171	3.26296	5.47634	5.44318	6.45176	0.734708
p-cluster02534	1464	hypothetical protein D11S_2314	0.369312	9.43384	5.35991	5.57711	3.44403	1.6399
p-cluster15420	372	hypothetical protein PAU_03110	0.369375	2.80723	2.50118	2.16265	2.55966	1.12411
p-cluster02542	1320	hypothetical protein D11S_2313	0.370444	2.99896	3.05319	3.53286	3.1278	0.908642
p-cluster04764	147	Hypothetical protein	0.370482	6.71155	7.82582	15.0597	8.80184	0.609238
p-cluster00150	1551	nahB : Na+/H+ antiporter protein	0.370536	20.7287	16.5722	13.6638	17.288	1.20513
p-cluster12878	249	Hypothetical protein	0.370959	2327.68	3198.98	2060.55	2154.19	1.31127
p-cluster00862	555	3-deoxy-D-manno-octulosonate 8-phosphate phosphatase (KDO 8-P phosphatase)	0.371081	514.82	554.518	547.624	608.288	0.925104
p-cluster01063	294	COG3084: Uncharacterized protein conserved in bacteria	0.371135	988.783	847.808	1005.41	1038.34	0.898638
p-cluster00415	1038	lpxD, firA : UDP-3-O-[3-hydroxymyristoyl] glucosamine N-acetyltransferase	0.37145	4236.54	4726.82	4787.65	4897.07	0.925516
p-cluster00819	603	recR : recombination DNA repair protein	0.371758	2408.15	2052.26	3101.65	2377.79	0.814026
p-cluster01791	2151	hsdR : type I restriction enzyme R protein	0.37185	2.58629	2.50118	3.25189	6.01936	0.548736
p-cluster01671	381	S-ribosylhomocysteinase	0.372319	701.42	599.541	845.937	1637.13	0.523932
p-cluster02728	408	lipoprotein, putative	0.372592	210.932	210.282	202.698	171.586	1.12539
p-cluster01799	1215	cell filamentation protein Fic-related protein	0.373083	508.088	417.429	385.56	407.956	1.16635
p-cluster06203	234	histidine biosynthesis bifunctional protein HisB	0.373119	2.79672	2.50118	2.16265	2.55966	1.12189
p-cluster00334	1146	lctD, lldD : L-lactate dehydrogenase	0.373481	6724.74	6410.26	5271.1	6334.18	1.13181
p-cluster00366	1092	ABC transporter, substrate binding protein	0.373866	352.209	246.996	250.323	201.464	1.3263
p-cluster00791	774	possible prop effector homolog	0.37446	8881.11	8921.33	8125.61	8747.31	1.05509
p-cluster04257	252	pts system, sucrose-specific iibc component	0.374537	4.9885	10.0493	11.6422	10.8713	0.667944
p-cluster00253	1428	glgC : glucose-1-phosphate adenylyltransferase	0.374617	92.0629	90.9446	73.1542	87.8764	1.13648
p-cluster04003	366	hypothetical protein NEIFLAOT_01615	0.374988	2.9504	6.52636	9.51134	5.80175	0.618867
p-cluster01322	798	CcmC protein	0.375164	1707.75	1809.19	1659.99	1715.52	1.0419
p-cluster01321	828	fecE : iron(III) ABC transporter, ATP-binding protein	0.375508	105.689	90.5028	113.968	103.72	0.90125
p-cluster01577	381	oapB : opacity associated protein B	0.375732	2067.3	2121.59	2224.22	2761.65	0.840152
p-cluster01340	720	Sel1 domain protein repeat-containing protein	0.376765	1676.71	1429.09	1301.11	1458.01	1.12565
p-cluster11839	699	Protein of unknown function DUF1016	0.376798	2.61546	2.50118	2.86726	4.15501	0.72863
p-cluster00248	1326	deaD, rhlB, srmB : ATP-dependent RNA helicase	0.376967	3471.47	3583.43	4945.11	3800.63	0.806667
p-cluster02873	195	hypothetical protein AM305_02082	0.377029	3.4554	6.07572	3.20319	2.55966	1.65389
p-cluster01752	537	SPOUT methyltransferase superfamily protein	0.377115	5263.97	6099.78	6694.49	5940.35	0.899399
p-cluster07754	798	transposase, IS4 family protein	0.377388	12959.4	11883	13602.9	12788.2	0.941319
p-cluster00483	987	serA : D-isomer specific 2-hydroxyacid dehydrogenase family protein	0.37796	1454.53	930.254	969.552	690.34	1.43671
p-cluster00199	1416	tRNA pseudouridine synthase A	0.377963	404.832	440.468	435.678	459.734	0.944034
p-cluster01061	294	COG1872: Uncharacterized conserved protein	0.378002	1027.6	979.52	720.515	952.046	1.20003
p-cluster01985	795	possible DNA-binding protein	0.378465	3.23624	2.50118	2.16265	2.55966	1.21496
p-cluster00599	822	rpL2, rplB : 50S ribosomal protein L2	0.378815	3648.19	2873.86	2776.25	2626.62	1.20715
p-cluster00621	798	lgt, umpA : prolipoprotein diacylglyceryl transferase	0.379183	1712.82	2434.41	2757.81	2383.46	0.806657
p-cluster00850	570	malQ : 4-alpha-glucanotransferase	0.379261	511.663	344.094	334.036	284.832	1.38278
p-cluster01271	978	lacD : tagatose 1,6-diphosphate aldolase	0.379683	93.664	65.2792	54.2549	65.2792	1.32969
p-cluster01060	294	COG1708: Predicted nucleotidyltransferases	0.379714	1023.09	1231.98	1187.45	1474.06	0.847288
p-cluster05153	120	hypothetical protein NEILACOT_01945	0.379814	5.69491	8.78559	9.48093	9.54878	0.760942
p-cluster03193	1227	COG0732: Restriction endonuclease S subunits	0.380015	5.1102	4.63347	7.51293	5.3411	0.758025
p-cluster00428	1059	bioB : biotin synthetase	0.380332	1196.57	1250.24	1742.34	1319.59	0.799109
p-cluster13955	135	Hypothetical protein	0.380574	49.4219	86.7428	78.8619	116.249	0.697882
p-cluster03612	900	yneB, glpX : deoxyribose-phosphate aldolase	0.38063	61.8095	65.9258	58.437	62.6917	1.05454
p-cluster00374	1080	mltC : membrane-bound lytic murein transglycosylase C	0.380753	1572.9	1698.13	1679.67	1917.36	0.909369
p-cluster01430	462	bifunctional phosphoribosylaminoimidazolecarboxamide formyltransferase/IMP cyclohydrolase	0.381041	582.165	773.544	552.859	525.693	1.25697
p-cluster02692	492	bacteriophage Mu G-like protein	0.382034	15.8241	21.9511	24.7463	21.4072	0.818471
p-cluster02198	1845	Protein of unknown function DUF262	0.382449	99.9318	121.79	98.195	92.6765	1.16163
p-cluster04966	132	Hypothetical protein	0.38325	23.6727	30.1986	28.715	36.6355	0.824345
p-cluster01090	252	acpP, acpM : acyl carrier protein	0.383681	1449.01	1509.57	1595.76	2123.46	0.795483
p-cluster00303	1311	tyrP, tyrP-B : tyrosine-specific transport protein 2	0.383697	66.9889	77.5586	91.6155	179.479	0.533199
p-cluster01364	666	artQ : arginine ABC transporter, permease protein	0.384366	1952.08	2276.46	2543.47	2204.05	0.890684
p-cluster04217	264	Hypothetical protein	0.384528	7.24315	4.61714	4.29293	3.82995	1.46011
p-cluster01240	1053	sapD : dipeptide transport ATP-binding protein	0.385073	771.28	817.631	780.291	741.349	1.04421
rrna-cluster00004	2252	23S rRNA	0.385519	151.15	73.8873	57.2774	56.1793	1.98346
p-cluster08287	1341	manA, pmi : mannose-6-phosphate isomerase	0.385562	1224.52	1315.98	1240.18	1070.06	1.09967
p-cluster00257	1314	RfaL protein	0.385796	3448.67	3801.81	5306.34	3903.48	0.787255
p-cluster00354	1113	rfe, wecA : undecaprenyl-phosphate alpha-N-acetylglucosaminyltransferase	0.386023	1997.46	1765.48	1730.84	1700.96	1.09649
p-cluster11830	357	yccX : acylphosphatase	0.387037	189.72	160.18	183.05	213.027	0.883416
p-cluster07388	399	chitinase	0.387174	58.3306	38.3867	38.2944	31.215	1.39143
p-cluster13475	186	Hypothetical protein	0.387361	8.43196	4.57525	4.28462	3.35204	1.70326
p-cluster00876	534	rpL6, rplF : 50S ribosomal protein L6	0.388348	33115.7	30972.1	37630.9	32864.9	0.9091
p-cluster05109	123	Hypothetical protein	0.388907	7.80008	5.89312	4.16665	6.34845	1.30224
p-cluster01509	1470	yflS : symporter transmembrane protein	0.388921	158.508	201.697	191.789	235.519	0.842962
p-cluster00709	720	artI : arginine ABC transporter, periplasmic-binding protein	0.389283	1781.69	1826.18	2142.2	1860.99	0.90125
p-cluster02243	858	P-type conjugative transfer protein VirB9	0.389332	5.99735	5.814	5.73995	4.89177	1.11095
p-cluster00614	801	aroE, aroD : shikimate 5-dehydrogenase	0.3896	473.736	717.958	818.697	699.637	0.784869
p-cluster06028	1281	metB : cystathionine gamma-synthase	0.390397	1297.87	1451.9	25.122	1147.43	2.34511
p-cluster10676	885	lpxH : UDP-2,3-diacylglucosamine hydrolase	0.3906	2036.25	2268.87	2092.75	1784.04	1.11049
p-cluster01495	2487	napA : periplasmic nitrate reductase precursor	0.390849	693.964	501.695	684.793	1190.14	0.637706
p-cluster00656	768	yecC : amino acid ABC transporter, ATP-binding protein	0.390934	4262.84	4686.27	4362.77	3740.88	1.10433
p-cluster04783	147	Hypothetical protein	0.391226	13.5741	13.3353	13.2077	11.9397	1.07006
p-cluster12805	126	Hypothetical protein	0.391227	194.453	241.226	175.12	198.3	1.16673
p-cluster02039	372	COG0477: Permeases of the major facilitator superfamily	0.391949	5.14974	10.123	11.37	10.8946	0.685968
p-cluster04556	180	hypothetical protein APL_1725	0.391969	9.75038	4.28549	4.01096	2.55966	2.13616
p-cluster01085	258	ptsH : phosphocarrier protein HPr	0.391984	776.256	890.173	553.858	793.77	1.23656
p-cluster05339	93	hypothetical protein	0.392064	2.41201	3.83515	3.7354	4.40283	0.767631
p-cluster04482	195	Hypothetical protein	0.39304	2.96346	4.13481	4.54552	4.12087	0.819057
p-cluster15450	117	Hypothetical protein	0.39313	2.75264	2.50118	2.16265	2.55966	1.11255
p-cluster08751	1134	threonyl-tRNA synthetase	0.393344	529.133	418.325	386.945	407.506	1.19259
p-cluster01270	960	fmt : methionyl-tRNA formyltransferase	0.393418	7592.19	6419.12	11382.6	7653.76	0.736027
p-cluster00220	1374	atpD : ATP synthase F1, subunit beta	0.393849	7257.24	7654.74	7347.66	6692.61	1.06209
p-cluster09817	132	Hypothetical protein	0.393973	41.9747	74.4438	33.4324	37.8868	1.63236
p-cluster06280	489	COG1238: Predicted membrane protein	0.394257	404.207	529.505	571.07	530.883	0.847325
p-cluster02271	624	putative sulfate transport protein CysZ	0.394562	3.37209	4.50223	3.63523	2.55966	1.2711
p-cluster01376	627	COG0760: Parvulin-like peptidyl-prolyl isomerase	0.394935	1039.96	963.393	1033.57	1070.66	0.952064
p-cluster04409	210	Hypothetical protein	0.395915	94.4689	62.26	55.9692	55.825	1.40194
p-cluster00411	1029	yjgB : alcohol dehydrogenase	0.397202	318.038	354.115	348.182	426.352	0.867816
p-cluster02009	633	conserved putative exported protein	0.397519	17.0786	13.9047	14.6149	11.8597	1.17031
p-cluster01937	1746	ABC transporter, ATP-binding protein	0.397672	2.17883	2.50118	2.5673	2.55966	0.912825
p-cluster01622	1068	rmlB, rfbB, rgp : dTDP-D-glucose-4,6-dehydratase	0.398584	165.038	141.307	146.494	126.675	1.12145
p-cluster01714	1689	fadD : long-chain-fatty-acid-CoA ligase	0.399674	1040.23	1196.99	895.968	1081.57	1.13132
p-cluster00814	615	lacA, maa : O-acetyltransferase	0.399942	579.867	773.055	864.947	742.001	0.841921
p-cluster00241	1338	mrsA : MrsA protein (phosphoglucomutase/phosphomannomutase)	0.400055	3221.34	3847.31	3872.23	5959.18	0.718986
p-cluster01866	216	hypothetical protein D11S_2174	0.40014	3.02335	3.7885	3.191	2.55966	1.18454
p-cluster14053	162	Hypothetical protein	0.400595	22.3224	30.9984	29.2567	35.7818	0.819835
p-cluster00677	750	fecE, fepE, yfeB : ferric enterobactin transport; ABC transporter ATP-binding protein	0.401508	204.242	166.168	211.378	211.176	0.876598
p-cluster01837	504	merR : transcriptional regulator (probable MerR family)	0.401735	421.851	467.678	433.961	366.385	1.11143
p-cluster01838	483	hypothetical protein HD1618	0.401933	2.29393	2.50118	3.52343	2.55966	0.788269
p-cluster01106	195	FeS assembly protein IscX	0.402306	638.473	750.294	657.876	407.429	1.30363
p-cluster00729	693	lbgA, losA : LOS biosynthesis enzyme (beta-1,4-galactosyltransferase)	0.402964	2278.76	2007.73	2220.59	2758.54	0.860892
p-cluster07374	183	Hypothetical protein	0.403128	512.814	679.082	522.778	454.344	1.2198
p-cluster04938	138	Hypothetical protein	0.403401	146.1	207.142	129.387	142.7	1.29827
p-cluster13669	309	acetyltransferase	0.403534	1209.78	1146.16	1213.11	1437.33	0.888886
p-cluster01639	849	yjmF : oxidoreductase	0.403663	54.2707	64.2636	62.3616	84.0278	0.80972
p-cluster05413	924	probable cation transport protein	0.404172	2402.79	2431.29	2904.26	2490.29	0.896105
p-cluster08344	144	Hypothetical protein	0.404332	85.6791	113.157	77.1471	85.895	1.21954
p-cluster00215	1383	htrA, degQ : periplasmic serine protease do; hhoA-like precursor; heat shock protein	0.404718	6426.65	6007.37	7121.94	12291.6	0.64048
p-cluster01266	972	genX, poxA : lysine--tRNA ligase	0.405151	2086.44	1434	2321.73	2034.79	0.808087
p-cluster00168	1497	nusA : N utilization substance protein A	0.405162	3118.2	2793.83	3534.93	3031.14	0.900392
p-cluster05355	90	Hypothetical protein	0.406148	33.047	36.0214	35.2587	38.118	0.941286
p-cluster01649	717	rluC, yhcT : 23S rRNA psedouridine synthase, Rlu family protein	0.406219	370.343	348.786	267.999	347.435	1.16849
p-cluster01979	861	secreted protein	0.406888	25.033	19.0047	18.1351	17.8052	1.2253
p-cluster00237	1347	mesJ, yaeN : cell-cycle protein	0.407541	675.226	708.08	826.432	709.139	0.900842
p-cluster01476	171	hypothetical protein D11S_1332	0.40766	63.2024	125.884	49.2341	56.3103	1.79153
p-cluster00985	411	rpL16, rplP : 50S ribosomal protein L16	0.408718	26184.5	22191.1	23333.4	18048	1.16902
p-cluster00843	579	COG3028: Uncharacterized protein conserved in bacteria	0.409036	525.642	425.654	500.135	592.214	0.870872
p-cluster00126	1668	dcuB, genf, b4123, z5725 : anaerobic C4-dicarboxylate transporter	0.409157	2403.42	1413.11	2513.5	2617.68	0.743792
p-cluster01815	936	hypothetical protein CLOBOL_01841	0.409174	126.485	159.753	162.321	167.741	0.867223
p-cluster00413	1026	murB : UDP-n-acetylenolpyruvoylglucosamine reductase	0.409276	656.767	740.087	797.197	718.448	0.921623
p-cluster15436	312	hypothetical protein Aaphi23p25	0.409391	3.28392	2.50118	3.05899	4.06017	0.81261
p-cluster00821	600	rnhB : ribonuclease HII (RNase HII)	0.409566	773.455	896.549	946.34	879.501	0.914649
p-cluster03998	366	thiosulfate sulfurtransferase GlpE	0.409715	539.936	410.215	427.237	358.911	1.20862
p-cluster10744	384	cyaY : CyaY protein	0.410055	1952.92	1878.52	1576.72	1872.22	1.1109
p-cluster00341	1137	COG3055: Uncharacterized protein conserved in bacteria	0.410363	51.9843	52.218	49.19	31.5555	1.2905
p-cluster14492	345	YcgL like protein	0.410396	132.876	169.282	159.929	227.254	0.780402
p-cluster02883	189	hypothetical protein D11S_2279	0.410605	10.6463	5.27611	4.94003	3.9614	1.78875
trna-cluster00026	77	Met tRNA	0.410882	9869.53	16430.5	7463.66	10576.1	1.4579
p-cluster00812	612	yabF : NAD(P)H oxidoreductase	0.41097	1442.23	2185.68	1359.25	1286.7	1.37112
p-cluster01262	984	cbpA : curved DNA-binding protein	0.411182	576.841	378.497	533.089	962.285	0.638862
p-cluster00080	1959	ftsH : cell division protein H, a metalloprotease	0.411623	3479.94	3738.3	2841.97	3519.74	1.13464
p-cluster01816	1653	ilvG : acetolactate synthase	0.411789	3.98072	4.87572	4.88176	5.12339	0.885187
p-cluster01134	2064	metG : methionyl-tRNA synthetase	0.412343	1361.91	1224.69	1328.82	1442.16	0.93346
p-cluster05287	102	Hypothetical protein	0.412566	7.2624	15.872	14.5655	19.3941	0.681234
p-cluster00219	1377	argH : argininosuccinate lyase	0.41281	2054.41	2180.58	2053.6	1594.64	1.16083
p-cluster13244	213	Hypothetical protein	0.41297	711.234	658.735	663.279	501.27	1.1764
p-cluster03098	2793	pqqL : zinc protease; peptidase	0.413129	83.772	110.033	88.8758	71.4161	1.20907
p-cluster02620	777	hypothetical protein HS_0521	0.41328	5.79121	3.4934	3.84223	2.55966	1.45029
p-cluster00233	1356	sun, fmu, fmv, rsmB : SUN protein (FMU protein)	0.413506	1498.75	1497.88	2340.02	1613.39	0.757988
p-cluster01232	1098	yneA : LACI-type transcriptional regulator	0.413549	70.4366	62.5909	55.1817	64.9103	1.10771
p-cluster01683	264	ribonuclease P	0.413837	1810.74	1307.98	2088.58	1693.28	0.82465
p-cluster00034	2466	glgP : glycogen phosphorylase; glycogen synthase	0.414113	698.192	809.302	399.034	713.146	1.35544
p-cluster01972	903	hypothetical protein Bphy_0024	0.414316	305.922	308.272	291.034	188.35	1.28121
p-cluster01924	2997	hypothetical protein NT05HA_2119	0.41432	943.486	923.199	901.775	695.758	1.16848
p-cluster01610	1509	mmsA : NAD-dependent aldehyde dehydrogenase	0.41476	159.627	119.954	129.167	98.4082	1.22852
p-cluster05121	120	Hypothetical protein	0.414821	3.16761	7.96964	8.81316	8.614	0.639075
p-cluster02049	324	conserved putative exported protein	0.415255	12.7094	11.4788	10.622	11.8171	1.07795
p-cluster02683	522	phage host-nuclease inhibitor protein Gam	0.415764	32.7474	30.3285	43.7288	33.0218	0.821829
p-cluster07445	156	Hypothetical protein	0.416475	13.4518	15.5495	14.9348	18.3955	0.870119
p-cluster10508	525	DNA (cytosine-5-)-methyltransferase	0.416597	2.71377	2.50118	2.16265	2.55966	1.10432
p-cluster00976	432	COG2050: Uncharacterized protein, possibly involved in aromatic compounds catabolism	0.416687	255.922	296.911	268.264	206.262	1.16502
p-cluster00775	639	hyfE : hydrogenase 4 component E	0.416981	1203.62	719.497	1418.03	4599.82	0.319569
p-cluster12866	360	hypothetical protein MS0125	0.417511	59.4111	65.1246	71.6283	63.38	0.92243
p-cluster00562	864	ksgA : dimethyladenosine transferase	0.418493	4688.88	3440.07	4923.86	4816.69	0.834548
p-cluster00425	1008	fbp : fructose-1,6-bisphosphatase	0.419123	365.376	440.477	419.345	561.014	0.821998
p-cluster00163	1512	opuBc : glycine betaine/carnitine/choline ABC transporter	0.419327	743.749	733.191	860.37	753.696	0.915043
p-cluster00420	1014	moaA : molybdenum cofactor biosynthesis protein A	0.419402	1684.38	1489.31	1549.49	1256.96	1.13086
p-cluster04702	156	Hypothetical protein	0.419566	4.42984	11.5669	13.065	12.0541	0.636834
p-cluster02328	426	Transporter, Drug/Metabolite Exporter family	0.419577	2.70938	2.50118	2.16265	2.55966	1.10339
p-cluster01904	288	hypothetical protein APJL_0311	0.420067	3334.6	3624.67	3764.6	5827.3	0.725536
p-cluster09781	120	Hypothetical protein	0.42007	19.9135	11.2876	10.6864	9.50112	1.54557
p-cluster04687	156	hypothetical protein	0.420138	3.67633	8.96927	9.15151	10.1935	0.653689
p-cluster00932	471	COG1607: Acyl-CoA hydrolase	0.420359	2656.44	2474.32	2527.93	2338.05	1.05441
p-cluster02106	159	hypothetical protein D11S_0407	0.420407	17.3753	13.3936	20.7789	16.1575	0.833025
p-cluster00331	1152	tgt : tRNA-guanine transglycosylase	0.420504	3722.17	2691.81	4450.15	3425.26	0.814432
p-cluster01158	1674	potassium uptake protein TrkA, putative	0.420636	878.162	655.943	635.522	614.061	1.22769
p-cluster00038	2418	lon : ATP-dependent proteinase	0.420921	5026.3	4927.52	5201.16	6787.48	0.830271
p-cluster02540	1341	membrane protein-like protein	0.421012	2.7073	2.50118	2.16265	2.55966	1.10295
p-cluster15444	228	hypothetical protein Aaphi23p19a	0.421081	3.68909	2.50118	2.16265	2.55966	1.31086
p-cluster02371	285	gatB : PTS system, galactitol-specific IIB component	0.421228	3.69131	2.50118	2.16265	2.55966	1.31133
p-cluster01120	3339	aefA, kefA : transmembrane protein	0.421236	2586.77	2419.89	2438.7	1898.82	1.15427
p-cluster00147	1560	zwf, gap : glucose-6-phosphate 1-dehydrogenase	0.421668	1225.52	1645.07	1614.29	1771.43	0.847853
p-cluster00864	552	ispA, ispZ : intracellular septation protein	0.421917	975.716	856.362	1024.85	954.051	0.925806
p-cluster00310	1206	malE : periplasmic maltose-binding protein precursor	0.42195	1191.69	604.01	688.881	389.34	1.66542
p-cluster01780	189	hypothetical protein NT05HA_2270	0.421977	2.84608	4.16877	4.43549	4.25874	0.806839
p-cluster15416	420	hypothetical protein XfasM23_1026	0.422311	4.06945	3.11478	3.36575	2.55966	1.21245
p-cluster10444	318	hypothetical protein HD1442	0.422451	1931.3	433.239	244.842	204.418	5.26318
p-cluster03715	1083	Type II modification methyltransferase HpaII	0.422837	2.16293	2.50118	2.53538	2.55966	0.915422
p-cluster01452	291	relE : possible RelE-like protein	0.422937	596.806	567.655	411.435	562.883	1.19515
p-cluster00845	576	rpoE : RNA polymerase sigma-E factor sigma-24	0.423076	15655.9	15717.2	18109.5	35641.6	0.583675
p-cluster00143	1584	pntA : NAD(P) transhydrogenase subunit alpha	0.423516	1528.2	1892.4	1613.16	1347.84	1.15522
p-cluster01263	984	fecD : iron(III) dicitrate transport system permease protein	0.423938	30.517	78.308	90.6167	77.2094	0.648439
p-cluster13023	147	Hypothetical protein	0.424029	3.22274	6.4097	6.22219	7.31049	0.711791
p-cluster01375	630	narP : nitrate/nitrite response regulator	0.42403	1166.06	1452.7	1060.72	1209.95	1.1533
p-cluster09923	138	Hypothetical protein	0.424355	856.642	408.637	439.948	278.756	1.7605
p-cluster02205	1212	hypothetical protein MELB17_20776	0.424713	435.298	439.401	427.223	351.578	1.12314
p-cluster01933	1869	histidine kinase	0.425662	539.368	543.181	551.378	627.866	0.918003
p-cluster01348	696	ispD : probable 4-diphosphocytidyl-2C-methyl-D-erthyritol synthase (MEP cytidyltransferase) (MCT)	0.426083	1351.62	1184.72	1813.16	1321.44	0.809142
p-cluster01966	1008	hypothetical protein NT05HA_0926	0.426261	2.47511	2.50118	3.10586	2.55966	0.878347
p-cluster07884	114	Hypothetical protein	0.426368	304.272	245.932	264.881	189.919	1.20977
p-cluster15492	144	Hypothetical protein	0.426719	3.78024	2.50118	2.16265	2.55966	1.33016
p-cluster00244	1332	hslU, clpY : ATP-dependent ClpY-related protease; heat shock protein	0.427698	3149.62	2273.68	2926.1	5043.55	0.680493
p-cluster04472	198	Hypothetical protein	0.427965	5197.6	5295.97	5263.76	5419.72	0.982224
p-cluster02103	159	Hypothetical protein	0.428001	18.8379	17.594	17.3533	17.5308	1.04437
p-cluster01974	894	CRISPR-associated Csd2 family protein	0.428261	39.0939	41.9548	39.9758	34.4982	1.08828
p-cluster00131	1647	rpS1, rpsA : 30S ribosomal protein S1	0.428978	13417.5	13870.9	11853.4	13469.8	1.07761
trna-cluster00005	77	Arg tRNA	0.429708	48603.6	77047.1	32490.9	56418.6	1.41324
p-cluster00953	453	nodulation efficiency protein D (NfeD)	0.430148	2673.73	3629.79	2688.98	2450.86	1.2264
p-cluster04879	138	Hypothetical protein	0.430247	3.84409	2.50118	2.16265	2.55966	1.34368
p-cluster06315	912	lipoprotein, putative	0.43162	524.97	635.999	492.033	536.838	1.12839
p-cluster02448	141	Hypothetical protein	0.431629	5.09228	9.69687	9.91736	10.5404	0.72291
p-cluster06198	138	imidazole glycerol phosphate synthase subunit HisF	0.431876	5.60093	3.91556	4.4649	2.55966	1.35475
p-cluster00806	615	ruvA : Holliday junction DNA helicase	0.432084	1839.47	1683.26	1708.28	1629.08	1.05554
p-cluster03581	657	hypothetical protein AHA_2030	0.432651	3.05037	5.30343	3.06229	2.55966	1.48593
p-cluster02878	192	COG4227: Antirestriction protein	0.432668	134.87	118.616	121.323	112.895	1.08227
trna-cluster00017	88	Leu tRNA	0.432699	7843.06	12691	6195.28	8598.39	1.38803
p-cluster05952	525	hscB, hsc20 : chaperone protein hscB, heat shock cognate	0.432775	752.776	1023.27	771.162	681.899	1.22228
p-cluster09024	171	Hypothetical protein	0.433126	267.221	164.253	157.577	147.268	1.41539
p-cluster00506	918	lpxC, envA : UDP-3-O-acyl-GlcNAc deacetylase	0.434217	7917.45	8384.77	8252.51	9378.73	0.924621
p-cluster00227	1509	patatin	0.43465	3.89449	10.4616	2.16265	4.40588	2.18559
p-cluster09600	129	Hypothetical protein	0.434684	4.38814	9.69915	9.74966	10.7662	0.686654
p-cluster00711	720	deoD : purine nucleoside phosphorylase	0.435174	4723.59	3920.5	3766.09	3904.92	1.12685
p-cluster15435	582	putative Lys protein	0.435217	2.68767	2.50118	2.16265	2.55966	1.0988
p-cluster02321	444	Mu-like phage G protein 1	0.435632	4.06651	3.01703	3.26177	2.55966	1.21681
p-cluster00623	795	COG3076: Uncharacterized protein conserved in bacteria	0.435636	1324.74	1406.54	1349.12	1275.46	1.04065
p-cluster03242	1107	glutamate 5-kinase	0.435654	9.02668	7.23296	7.30469	6.81549	1.15152
p-cluster00373	1095	COG3768: Predicted membrane protein	0.435746	952.664	1036.71	1008.99	1101.31	0.942702
p-cluster05408	510	accB : acetyl-CoA carboxylase, biotin carboxyl carrier protein	0.435763	2240.85	2011.15	4118.3	2320.3	0.660391
p-cluster00702	726	yhbG : ABC transporter ATP-binding protein	0.435794	3251.32	3351.04	4357.9	3405.43	0.850456
p-cluster01769	180	hypothetical protein NT05HA_1049	0.436158	4866.8	5883.86	4712.9	4797.19	1.13045
p-cluster00629	798	glycosyltransferase sugar-binding region containing DXD motif	0.436496	2471.13	2141.73	2254.78	1675.23	1.17375
p-cluster01684	255	hypothetical protein YE1273	0.436887	9776.47	11971.8	8281.26	10475.7	1.15948
p-cluster00117	1731	hyfG, hycE : hydrogenase 4 subunit; hydrogenase 3 subunit	0.437535	482.542	364.715	465.062	908.003	0.617055
p-cluster03907	414	hypothetical protein CGSHiGG_00895	0.437572	4.83631	5.04918	6.1761	5.05479	0.880205
p-cluster10571	1365	yigB : phosphatase; hydrolase	0.437905	1102.26	1123.75	1184.24	1118.77	0.966563
p-cluster00094	1851	transmembrane protein	0.438637	96.1595	90.7702	90.4425	59.9168	1.24322
p-cluster03034	117	Hypothetical protein	0.438637	30.2912	28.0878	36.8261	29.8061	0.876137
p-cluster09627	588	Hypothetical protein	0.438763	2.68301	2.50118	2.16265	2.55966	1.09781
p-cluster01219	1182	potD : spermidine/putrescine ABC transporter, periplasmic-binding protein	0.439021	3524.73	3295.31	3280.3	3262.35	1.0424
p-cluster01877	180	phage transcriptional regulator, AlpA	0.439315	5.14105	3.49484	3.54571	3.14102	1.2915
p-cluster00299	1221	fabB : 3-oxoacyl-[acyl-carrier-protein] synthase I	0.439706	1323.8	860.021	1170.91	1653.24	0.773267
p-cluster04467	198	putative membrane protein	0.439716	45.8498	48.4862	47.5922	52.8522	0.939186
p-cluster01250	1035	plsX : fatty acid/phospholipid synthesis protein	0.440054	4003.53	3368.14	4858.97	3777.66	0.853535
p-cluster00884	528	twin-arginine translocation protein TatA/E	0.440093	3183.71	3517.88	3083.77	3230.41	1.06136
p-cluster09189	138	Hypothetical protein	0.440295	464.376	473.012	457.369	346.476	1.16613
p-cluster00277	1278	murA, murZ : UDP-N-acetylglucosamine enolpyruvyl transferase	0.440574	2257.43	2711.95	2891.59	2611.29	0.903051
p-cluster02247	828	Thermostable 8-oxoguanine DNA glycosylase	0.440691	3.03777	2.50118	2.86049	4.01937	0.805096
p-cluster01370	816	udk : uridine kinase	0.440913	883.281	618.319	970.514	837.758	0.830406
p-cluster00635	786	30S ribosomal protein S15	0.440982	1526.11	1334.55	1401.28	1035.24	1.17407
p-cluster01621	1155	tyrC, tyrA : prephenate dehydrogenase	0.441002	3093.17	3248.38	3110.66	2443.26	1.14181
p-cluster06621	561	COG3120: Uncharacterized protein conserved in bacteria	0.441555	235.927	519.391	183.278	235.927	1.80179
p-cluster02423	171	hypothetical protein	0.442205	559.914	520.815	578.714	549.319	0.958066
p-cluster13884	114	Hypothetical protein	0.442793	780.425	637.946	762.741	819.786	0.896269
p-cluster00827	594	D-fructose-6-phosphate amidotransferase	0.442868	1304.11	1527.91	1491.06	2373.91	0.732741
p-cluster02619	1908	gspS : glutathionylspermidine synthetase;amidase	0.44328	629.085	885.25	805.594	1448.45	0.67183
p-cluster02237	927	putative phage major head subunit	0.443435	3.3558	3.30554	3.44001	4.56436	0.832213
p-cluster15451	240	phage protein	0.443595	3.28308	3.03047	3.11574	2.55966	1.11244
p-cluster01059	297	ycii-related domain protein	0.443998	1912.9	1669.86	1747.39	1520.52	1.09635
p-cluster00492	975	kpsF : polysialic acid capsule expression protein	0.444479	204.437	233.73	231.952	240.195	0.92803
p-cluster02509	2466	CRISPR-associated helicase Cas3	0.444498	17.0962	11.5504	13.2026	8.56692	1.3159
p-cluster01200	1260	hflK : hflK protein	0.444742	1482.57	1623.96	1637.42	2576.72	0.737166
p-cluster01005	384	pfl, yfiD : probable glycyl radical protein/pyruvate-formate lyase	0.444966	3476.47	3092.44	3369.68	4502.06	0.834493
p-cluster00329	1155	metX, metK : S-adenosylmethionine synthase; methionine adenosyltransferase	0.445026	1676.3	1595.97	1866.73	1651.9	0.929985
p-cluster08381	237	predicted protein	0.445671	7.19877	4.3284	3.95571	4.17287	1.4181
p-cluster00091	1896	bipA, typA : GTP-binding protein, elongation factor typA/bipA	0.446124	966.107	999.323	1006.13	1270.29	0.863387
p-cluster00912	495	kdtB, coaD : phosphopantetheine adenylyltransferase	0.446338	862.549	1088.73	1039.01	1172.47	0.882342
p-cluster00665	759	DNA polymerase I	0.446359	378.778	299.456	540.373	352.221	0.759846
p-cluster02240	888	NAD-dependent epimerase/dehydratase	0.446675	2.38237	2.50118	2.63232	4.73099	0.663227
p-cluster00979	426	COG3059: Predicted membrane protein	0.447129	384.745	257.3	236.645	256.302	1.30246
p-cluster04299	453	conserved hypothetical protein (possible serine hydroxymethyltransferase)	0.447405	4301.45	4745.36	4412.31	2909.34	1.23562
p-cluster01400	546	def : peptide deformylase (PDF) (Polypeptide deformylase)	0.447409	8239.62	7511.95	4148.03	7598.76	1.34093
p-cluster11720	1059	mtgA : monofunctional biosynthetic peptidoglycan transglycosylase	0.44748	343.951	443.096	328.389	342.659	1.17286
p-cluster02185	1536	comM : N-terminal region of competence protein M	0.447564	78.8366	91.1521	98.6713	87.1434	0.914829
p-cluster00092	1860	dxs : 1-deoxy-D-xylulose 5-phosphate synthase	0.447605	2119.55	2069.62	2056.62	1618.14	1.13999
p-cluster00970	429	rplM : 50S ribosomal protein L13	0.447658	14756.5	11485.3	11249.1	11136.1	1.17228
p-cluster03384	864	hypothetical protein NT05HA_0291	0.448331	187.283	302.768	165.857	190.608	1.37475
p-cluster00878	531	hslV, clpQ : heat shock protein; protease	0.44912	2788.56	1816.71	2442.66	4600.81	0.653834
p-cluster00575	852	focA : formate transporter	0.449147	7259.67	6009.74	7523.56	7176.15	0.902699
p-cluster00746	675	NrdG protein	0.449183	624.023	701.556	693.766	1089.63	0.743289
p-cluster04259	252	Hypothetical protein	0.450057	24.9177	6.37386	6.65716	3.21807	3.16869
p-cluster02742	372	Hypothetical protein	0.451049	17.3246	5.01179	4.78109	3.27722	2.77185
p-cluster01054	300	preprotein translocase subunit YajC	0.451286	4199.97	4017.85	3224.02	4048.97	1.12991
p-cluster00551	876	tehB, hag1 : tellurite resistance protein; hemagglutinin homolog	0.45184	912.785	2732.59	640.763	904.522	2.35903
p-cluster11730	1707	ddlB, ddl : D-alanine-D-alanine ligase B	0.451853	5686.38	6035.01	5964.19	7433.3	0.874895
p-cluster00498	996	rbsK : ribokinase	0.451855	49.0418	40.031	51.6522	47.5222	0.898142
p-cluster00159	1530	possible membrane protein	0.452016	176.946	138.171	162.136	214.354	0.836987
p-cluster09640	156	Hypothetical protein	0.452892	106.287	89.7074	101.989	162.475	0.7411
p-cluster09197	198	hypothetical protein D11S_0242	0.453269	384.426	269.308	281.061	243.293	1.24674
p-cluster00335	1212	dspB, magZ, hexA : probable beta-N-acetylhexosaminidase (lacto-N-biosidase); dispersin B	0.453326	475.544	665.914	486.009	439.433	1.23342
trna-cluster00020	85	Leu tRNA	0.453368	12203.7	20620.3	9989.97	13431.9	1.40143
p-cluster01982	912	integrase	0.453607	360.642	463.794	352.532	352.506	1.16935
p-cluster01727	1140	yisS, yhjJ : oxidoreductase-dehydrogenase	0.453824	111.103	139.179	91.3391	121.152	1.17785
p-cluster00908	501	pgpA : phosphatidylglycerophosphatase A	0.454093	310.228	300.516	393.378	311.473	0.866488
p-cluster01160	1641	cutE : apolipoprotein N-acyltransferase, copper	0.454147	160.672	168.14	193.033	166.119	0.915525
p-cluster14802	213	Hypothetical protein	0.454249	1556.61	1341.08	2533	1517.97	0.715309
p-cluster12007	150	Hypothetical protein	0.454406	2.54473	3.05521	2.45939	2.55966	1.11574
p-cluster00228	1365	manB : phosphomannomutase	0.454585	4690.52	4069.64	4309.6	3074.92	1.18629
p-cluster00991	405	tol-pal system-associated acyl-CoA thioesterase	0.454628	4673.61	4647.84	4780.44	6338.94	0.838307
p-cluster01849	339	YCII-related protein	0.455032	84.7894	101.139	95.31	112.295	0.895587
p-cluster03422	816	Hypothetical protein	0.455323	6.65181	3.40147	3.16886	3.14269	1.59284
p-cluster02217	1080	I protein	0.455432	4.57512	2.50118	2.16265	2.55966	1.49848
p-cluster06256	318	hypothetical protein PC1_0787	0.455788	1382.71	1675.26	1789	1600.4	0.902214
p-cluster00194	1434	ompP1, fadL : outer membrane protein P1	0.456038	1476.76	1212.47	1723.18	1374.01	0.86828
p-cluster07868	555	Tra5 protein	0.456056	3195.04	3211.92	3237.02	3690.75	0.924823
p-cluster01217	1185	uxuA : mannonate dehydratase	0.456398	485.553	533.141	521.03	551.415	0.94988
p-cluster02905	171	hypothetical protein D11S_0641	0.45642	536.669	444.543	478.114	379.079	1.14468
p-cluster02604	831	ATPase (PP-loop superfamily), confers aluminum resistance	0.45643	852.077	768.952	908.687	822.225	0.936517
p-cluster04042	345	Hypothetical protein	0.456791	164.171	223.204	184.246	129.196	1.23588
p-cluster05259	105	Hypothetical protein	0.456857	3.03963	6.44292	5.88605	7.35822	0.715974
p-cluster00882	528	tRNA-specific adenosine deaminase	0.457539	490.295	504.6	505.284	505.949	0.983844
p-cluster01448	306	rpS14, rpsN : 30S ribosomal protein S14	0.458251	33421.1	27445.6	36852.2	31400.6	0.891783
p-cluster00915	504	thioredoxin-family protein	0.458548	333.31	244.566	340.612	338.361	0.851104
p-cluster03419	816	hypothetical protein AlvinDRAFT_1828	0.458651	2.68989	4.28156	2.59913	2.55966	1.35137
p-cluster07165	537	Rhs element Vgr protein	0.459439	13.9852	16.1048	16.7736	15.651	0.927996
p-cluster01231	1110	putative exported protein precursor	0.459755	378.376	341.521	305.067	356.281	1.08853
p-cluster03164	1368	putative type I restriction enzyme HindVIIP R protein	0.460649	2.42553	3.69647	2.16265	2.55966	1.2964
p-cluster03012	126	hypothetical protein D11S_0870	0.460852	258.222	330.113	270.115	239.649	1.15413
p-cluster02530	1581	site-specific recombinase	0.460936	2.67481	2.50118	2.75564	5.35827	0.637915
p-cluster04049	6303	EmaA : collagen adhesin	0.461047	75.9917	56.4871	79.9757	73.9679	0.860567
p-cluster03091	2013	COG0610: Type I site-specific restriction-modification system, R (restriction) subunit and related helicases	0.461088	4.86574	2.50118	2.16265	2.55966	1.56002
p-cluster00442	990	pheS : phenylalanyl-tRNA synthetase, alpha subunit	0.461164	1920.01	1653.44	2065.57	1830.48	0.917199
p-cluster01183	1410	glnA : glutamine synthetase	0.462021	10886.9	10139.2	12098.2	10581.8	0.92708
p-cluster01812	999	conserved hypothetical protein	0.462034	2.65413	2.50118	2.16265	2.55966	1.09169
p-cluster02675	546	possible N-acetylmuramoyl-L-alanine amidase	0.462191	3.0939	3.62357	2.4745	3.31245	1.1608
p-cluster01275	939	arcC : carbamate kinase	0.462513	587.647	583.039	625.297	1263.19	0.619908
p-cluster00256	1362	trmA : RNA methyltransferase	0.463487	2303.74	2036.23	2314.31	2325.55	0.935369
p-cluster00722	699	pgl, devB : 6-phosphogluconolactonase	0.463498	474.692	606.698	639.884	584.704	0.883064
p-cluster03471	753	hypothetical protein Ajs_0814	0.463539	547.627	632.033	599.313	819.729	0.831307
p-cluster00796	624	nudF, aspP : MutT-family protein	0.465537	1162.28	872.119	970.5	719.057	1.2041
p-cluster11299	195	hypothetical protein D11S_0182	0.465811	386.466	349.321	363.836	321.266	1.07398
p-cluster05374	1137	COG1426: Uncharacterized protein conserved in bacteria	0.466431	1402.12	1242.73	1913.18	1346.77	0.811316
p-cluster00602	819	truA, hisT : pseudouridylate synthase I	0.466645	1269.28	985.985	1098.37	763.461	1.21132
p-cluster01128	2439	yaeT : protective surface antigen D-15, 85 -kilodalton outermembrane protein	0.466919	7003.78	8174.8	7675.87	9707.3	0.873177
p-cluster00121	1716	proS : prolyl-tRNA synthetase (proline-tRNA ligase)	0.467016	522.833	452.683	671.593	494.366	0.836665
p-cluster01595	180	hypothetical protein HD0901	0.467282	7630.86	8570.56	7888.14	7280.8	1.06807
p-cluster15481	180	hypothetical protein D11S_2286	0.469351	4.13201	3.15375	3.51519	2.55966	1.19933
p-cluster08003	1278	predicted polysaccharide biosynthesis protein	0.469714	1.96315	2.50118	2.49308	2.55966	0.883546
p-cluster00801	618	por, dsbA : periplasmic oxidoreductase (por) (Thiol:disulfide interchange protein dsbA precursor.)	0.470118	1956.73	1704.65	1848.08	2382.7	0.865415
p-cluster09578	1107	peptidase S15	0.470877	746.309	545.574	786.588	719.348	0.85786
p-cluster09851	153	Hypothetical protein	0.470878	688.119	819.554	639.968	724.735	1.10476
p-cluster02970	138	Hypothetical protein	0.471262	54.6471	64.2981	61.5481	112.597	0.683022
p-cluster02556	1185	tufA : elongation factor Tu (tufA)	0.471557	34885.2	28984.9	30205.1	27405.5	1.10865
p-cluster15456	441	phage-associated protein	0.471615	1.96315	2.50118	2.48924	2.55966	0.88422
p-cluster04458	198	Hypothetical protein	0.471674	57.8292	83.2261	78.2543	89.7156	0.839765
p-cluster08788	168	hypothetical protein	0.471712	17.2221	24.4634	25.2779	24.2666	0.841375
p-cluster02053	303	Integral membrane protein	0.471794	547.361	412.904	558.545	548.323	0.867551
p-cluster01781	132	hypothetical protein D11S_2040	0.471968	75.4853	67.2399	126.925	73.5734	0.711853
p-cluster01180	1419	aspA : aspartate ammonia-lyase	0.473021	3013.41	1672.51	2712.79	3392.59	0.767506
p-cluster04712	156	Hypothetical protein	0.47312	4.30675	10.4332	9.93997	11.3564	0.692136
p-cluster00981	441	integral membrane protein	0.473191	799.814	870.409	744.332	828.779	1.06173
p-cluster00245	1332	aroA : 3-phosphoshikimate 1-carboxyvinyltransferase	0.473264	210.602	352.693	322.492	390.867	0.789638
p-cluster01654	591	trpG : anthranilate synthase component II	0.473547	208.09	279.847	235.568	162.993	1.22425
p-cluster03477	744	yrfG : phosphatase	0.473666	752.089	733.715	745.121	814.095	0.952918
p-cluster00809	612	protein YcfC	0.4741	1516.24	1304.9	1254.51	1344.24	1.08558
p-cluster01461	273	hupA : DNA-binding protein HU-ALPHA	0.474575	7216.56	12126.6	4624.59	8973.1	1.42253
p-cluster00993	396	mscL : large-conductance mechanosensitive channel	0.474613	4108.27	3932.11	3468.64	4005.37	1.07578
p-cluster03455	774	hypothetical protein NT05HA_0291	0.47562	2.10608	2.50118	2.46708	2.55966	0.91655
p-cluster00663	762	pgpB : phosphatidylglycerophosphatase B	0.476376	639.392	617.152	631.943	746.791	0.911375
p-cluster04417	210	XRE family transcriptional regulator	0.476499	4.97735	4.06747	5.03773	4.98552	0.902383
p-cluster02986	135	hypothetical protein D11S_0845	0.476974	15.3467	8.53164	9.05815	7.59857	1.43355
p-cluster00316	1197	macA : periplasmic protein	0.477371	913.56	1151.61	983.163	826.868	1.14096
p-cluster01041	324	possible DNA-binding protein	0.477851	87.614	95.415	92.0866	116.822	0.876122
p-cluster08046	306	Hypothetical protein	0.478866	5.77392	9.88947	8.84618	11.1251	0.784295
p-cluster00820	600	ttk : transcriptional regulator	0.478998	1321.44	1527.88	1598.07	1469.78	0.928767
p-cluster05963	327	valyl-tRNA synthetase	0.479274	1873.45	1454.38	2216.68	1694.4	0.850873
p-cluster02001	672	mraZ : MraZ cell division protein	0.479313	8972.88	9239.27	6729.05	9034.47	1.15533
p-cluster01361	855	COG3683: ABC-type uncharacterized transport system, periplasmic component	0.4794	1710.91	1840.33	1387.05	1768.07	1.12554
p-cluster00527	858	fpg, mutM : formamidopyrimidine-DNA glycosylase	0.479532	1085.88	988.444	1028.15	644.893	1.23985
p-cluster04674	162	autoinducer-2 (AI-2) kinase	0.47964	11.0713	12.0452	11.8963	22.644	0.66926
p-cluster00867	558	comB : competence protein B	0.479757	25.8836	22.2105	25.9689	26.0391	0.924744
p-cluster00881	534	rimM : 16S rRNA processing protein	0.480124	16403.5	14635	17037.4	15881.3	0.942887
p-cluster03207	1197	WD-40 repeat, putative	0.480478	1268.87	1341.48	1990.24	1324.74	0.787444
p-cluster04914	132	hypothetical protein NT05HA_0101	0.481534	13.2079	25.9779	22.2564	30.4032	0.744133
p-cluster00591	828	apaH : bis(5'-nucleosyl)-tetraphosphatase	0.482487	1241.76	1569.29	1490.83	1657.99	0.892734
p-cluster04226	261	hypothetical protein D11S_0828	0.482559	2.86116	2.50118	2.43222	2.55966	1.07421
p-cluster07584	117	Hypothetical protein	0.482677	84.2773	86.9081	85.2714	70.8939	1.09618
p-cluster00015	2958	polA : DNA polymerase I	0.484195	1098.2	1483.99	1528.97	1453.93	0.865667
p-cluster01071	279	probable Fe(2+)-trafficking protein	0.484253	1503.56	1501.38	1511.42	1864.2	0.89019
p-cluster06392	2589	clpB : ATP-dependent Clp protease, ATPase subunit	0.484284	2.71251	2.50118	2.43483	2.55966	1.04389
p-cluster00340	1131	nrdB : ribonucleoside diphosphate reductase, beta chain	0.484652	4223.11	2769.79	3357.81	1859.69	1.34028
p-cluster01975	885	Hypothetical protein	0.484689	76.7101	73.6883	72.6447	74.5887	1.0215
p-cluster10537	690	yraP, hly : probable hemolysin	0.484825	2277.94	2036.72	2164.17	2585.7	0.908374
p-cluster00397	1089	afuC, yagC : ferric transport ABC-related ATP-binding protein	0.484928	270.545	315.536	417.519	294.36	0.823287
p-cluster01249	1020	ruvB : Holliday junction DNA helicase	0.485006	2363.28	2254.59	2305.25	1982.14	1.07708
p-cluster03521	711	hypothetical protein pVT745_p07	0.485047	10.5812	4.53745	5.16152	3.72363	1.70157
p-cluster04684	159	Hypothetical protein	0.485059	180.995	485.631	171.1	176.279	1.91902
p-cluster04639	168	Hypothetical protein	0.485123	2.88711	2.50118	2.43376	2.55966	1.07908
p-cluster05911	180	hypothetical RNA pseudouridine synthase	0.485181	570.774	2236.99	474.693	590.427	2.6361
p-cluster01499	1953	omp64 : iron-regulated outer membrane protein (omp64)	0.48568	1843.18	3148.07	1918.52	1718.28	1.37243
p-cluster07659	411	COG3036: Uncharacterized protein conserved in bacteria	0.486514	197.989	164.679	181.993	246.178	0.847015
p-cluster08726	168	hypothetical protein D11S_1496	0.486529	7.65348	13.0779	13.3976	12.9811	0.785916
p-cluster02795	288	slyX : SlyX family protein	0.487095	217.115	268.317	150.743	241.597	1.23727
p-cluster00790	627	protein of unknown function, superfamily	0.487303	434.353	351.377	314.313	380.767	1.13042
p-cluster00712	717	COG0477: Permeases of the major facilitator superfamily	0.487753	3151.68	3040.03	2501.08	3087.71	1.10788
p-cluster03132	1608	putative phage protein	0.487928	31.3211	31.0523	26.4085	31.0989	1.08462
p-cluster00249	1398	uhpC, glpT : hexose phosphate transport system regulatory protein; regulator of uhpT expression	0.488265	337.129	302.305	375.748	320.671	0.918176
p-cluster01945	1389	hypothetical protein Mmwyl1_1184	0.488266	540.107	503.559	732.222	524.694	0.830339
p-cluster01438	342	tRNA pseudouridine synthase C	0.488324	674.095	489.708	450.853	526.675	1.19056
p-cluster02715	444	uncharacterized phage-associated protein	0.488474	3.37822	2.50118	3.30099	23.2765	0.221217
p-cluster02845	228	transporter, Drug/Metabolite Exporter family protein	0.488503	2.73906	3.80459	4.54515	3.34999	0.828821
p-cluster00615	801	shikimate kinase	0.488539	1778.79	2118.89	1984.82	2307.97	0.907961
p-cluster04493	192	DNA binding domain, excisionase family, putative	0.488976	2.8388	2.50118	2.43938	2.55966	1.0682
p-cluster04923	135	Hypothetical protein	0.489311	2.60494	2.50118	3.12214	2.55966	0.89868
p-cluster01765	216	IMPACT family protein	0.489569	549.269	453.969	554.523	546.977	0.910793
p-cluster04479	192	hypothetical protein	0.489618	17.7899	26.1408	19.7559	15.7536	1.23715
p-cluster15415	2085	putative tail length tape measure protein	0.490194	6.46729	4.2978	3.73697	4.83908	1.25525
p-cluster06450	843	ftsN : cell division protein N	0.491797	2082.29	1874.61	1979.3	2602.15	0.863679
p-cluster08527	168	Hypothetical protein	0.492084	2.61983	2.50118	2.16265	2.55966	1.08443
p-cluster00003	435	hydrolase	0.492687	71.2766	27.0201	27.5456	25.4992	1.85309
p-cluster05168	117	Hypothetical protein	0.493074	2291.74	2595.37	2542.38	2647.81	0.941604
p-cluster02157	2976	Glycosyl transferase, group 1	0.493332	1.96315	2.50118	2.44731	2.55966	0.891623
p-cluster04317	234	Hypothetical protein	0.493834	2.24547	2.50118	2.44154	2.55966	0.949102
p-cluster02219	1062	hypothetical protein Bxe_A0083	0.494382	3292.85	2571.66	2935.93	1438.82	1.34054
p-cluster00851	570	decarboxylase family protein, predicted Rossmann fold nucleotide-binding protein	0.494432	715.16	697.971	708.165	916.682	0.869701
p-cluster04530	183	hypothetical protein Aaphi23p05a	0.494586	2.61708	2.50118	2.16265	2.55966	1.08385
p-cluster05942	294	bacterial regulatory protein, MerR family	0.494629	814.796	585.995	698.123	1303.73	0.699746
p-cluster01221	1176	bioF : 8-amino-7-oxonoanoate synthase	0.494658	1248.05	1529.88	1445.16	1618.17	0.906835
[truncated: 1,244 more rows]

## Sheet: SCC1398 vs SCC4092
ClusterID	Expected Length	Product Description	t-test	SCC1398	SCC1398	SCC1398	SCC4092	SCC4092	SCC4092	Expression Ratio SCC1398/SCC4092
[truncated: 2,677 more rows]
